# Supplementary material for: Bi-directional cell-pericellular matrix interactions direct stem cell fate
Source: Nat Commun. 2018 Oct 3;9:4049. doi: 10.1038/s41467-018-06183-4 (PMC6170409; doi:10.1038/s41467-018-06183-4)
Supplement: Supplementary file 3 — Supplementary Data 1 [file 41467_2018_6183_MOESM3_ESM.xlsx]

## Sheet: GEN8134_ALL
					Days in Silac medium	3						2						1								3						2						1
					Technical replicate	1	2	1	2	1	2	1	2	1	2	1	2	1	2	1	2	1	2			1	2	1	2	1	2	1	2	1	2	1	2	1	2	1	2	1	2
					Weight ratio S-HA:PEGDA	1:0.375	1:0.375	1:0.75	1:0.75	1:3	1:3	1:0.375	1:0.375	1:0.75	1:0.75	1:3	1:3	1:0.375	1:0.375	1:0.75	1:0.75	1:3	1:3			1:0.375	1:0.375	1:0.75	1:0.75	1:3	1:3	1:0.375	1:0.375	1:0.75	1:0.75	1:3	1:3	1:0.375	1:0.375	1:0.75	1:0.75	1:3	1:3
	Protein names	Gene names	GOBP name	GOMF name	GOCC name	Heavy Percentage	Heavy Percentage	Heavy Percentage	Heavy Percentage	Heavy Percentage	Heavy Percentage	Heavy Percentage	Heavy Percentage	Heavy Percentage	Heavy Percentage	Heavy Percentage	Heavy Percentage	Heavy Percentage	Heavy Percentage	Heavy Percentage	Heavy Percentage	Heavy Percentage	Heavy Percentage	PEP	Intensity	Ratio H/L count	Ratio H/L count	Ratio H/L count	Ratio H/L count	Ratio H/L count	Ratio H/L count	Ratio H/L count	Ratio H/L count	Ratio H/L count	Ratio H/L count	Ratio H/L count	Ratio H/L count	Ratio H/L count	Ratio H/L count	Ratio H/L count	Ratio H/L count	Ratio H/L count	Ratio H/L count
	Myosin-9	MYH9	actin cytoskeleton organization;actin cytoskeleton reorganization;actin filament-based movement;actin filament-based process;anatomical structure formation involved in morphogenesis;anatomical structure morphogenesis;angiogenesis;axon guidance;biological adhesion;biological regulation;blood vessel endothelial cell migration;cell adhesion;cell cycle phase;cell cycle process;cell differentiation;ce…	actin binding;actin filament binding;actin-dependent ATPase activity;adenyl nucleotide binding;adenyl ribonucleotide binding;ADP binding;ATP binding;ATPase activity;ATPase activity, coupled;binding;catalytic activity;cytoskeletal protein binding;hydrolase activity;hydrolase activity, acting on acid anhydrides;hydrolase activity, acting on acid anhydrides, in phosphorus-containing anhydrides;ident…	actin filament bundle;actomyosin;actomyosin contractile ring;adherens junction;anchoring junction;cell cortex part;cell division site part;cell junction;cell part;cell projection;cell-cell adherens junction;cell-cell junction;cleavage furrow;contractile ring;cortical cytoskeleton;cytoplasmic part;cytoskeletal part;cytoskeleton;cytosol;extracellular membrane-bounded organelle;extracellular organel…	0.0499877	0.0535403	0.039124	0.0397468	0.0791939	0.0676417	0.0306743	0.0310641	0.0344545	0.0338407	0.0762841	0.0835559	0.0324403	0.0324085	0.0316083	0.0256013	0.0840193	0.0709255	0	3590000000000	190	192	157	151	79	77	135	161	130	133	68	68	136	141	99	114	61	53
	Collagen alpha-3(VI) chain	COL6A3;DKFZp686K04147	anatomical structure development;axon guidance;biological adhesion;cell adhesion;cellular component disassembly;cellular component disassembly at cellular level;cellular component organization;cellular component organization at cellular level;cellular component organization or biogenesis;cellular component organization or biogenesis at cellular level;cellular process;chemotaxis;collagen catabolic…	endopeptidase inhibitor activity;endopeptidase regulator activity;enzyme inhibitor activity;enzyme regulator activity;peptidase inhibitor activity;peptidase regulator activity;serine-type endopeptidase inhibitor activity	anchoring collagen;cell part;collagen;collagen type VI;cytoplasmic part;endoplasmic reticulum lumen;endoplasmic reticulum part;extracellular matrix;extracellular matrix part;extracellular region part;extracellular space;intracellular organelle lumen;intracellular organelle part;intracellular part;membrane;membrane-enclosed lumen;organelle lumen;organelle part;plasma membrane;sarcolemma	0.300034	0.290876	0.0587092	0.0558369	0.118818	0.126019	0.104304	0.110534	0.137358	0.144817	0.14527	0.148465	0.0764931	0.0864902	0.0472388	0.049763	0.0781651	0.0562726	0	1240000000000	81	81	126	116	60	62	79	78	68	65	40	42	74	73	74	74	43	49
	Vimentin	VIM	actin filament-based movement;actin filament-based process;actin-mediated cell contraction;actin-myosin filament sliding;anatomical structure development;anatomical structure morphogenesis;astrocyte development;astrocyte differentiation;Bergmann glial cell differentiation;biological regulation;cell development;cell differentiation;cell part morphogenesis;cell projection morphogenesis;cell project…	adenyl nucleotide binding;adenyl ribonucleotide binding;ATP binding;binding;catalytic activity;kinase activity;nucleotide binding;phosphotransferase activity, alcohol group as acceptor;protein kinase activity;purine nucleotide binding;purine ribonucleoside triphosphate binding;purine ribonucleotide binding;ribonucleotide binding;structural constituent of cytoskeleton;structural constituent of eye…	cell body;cell leading edge;cell part;cell projection;cytoplasmic part;cytoskeletal part;cytoskeleton;cytosol;extracellular membrane-bounded organelle;extracellular organelle;extracellular region part;extracellular vesicular exosome;intermediate filament;intermediate filament cytoskeleton;intracellular membrane-bounded organelle;intracellular non-membrane-bounded organelle;intracellular organelle…	0.106353	0.110257	0.0956119	0.0962086	0.107023	0.104055	0.052201	0.0543431	0.0716923	0.0711508	0.0641051	0.0627533	0.0354929	0.0392994	0.0342792	0.0348543	0.0341085	0.0361297	0	5520000000000	92	95	87	82	68	61	71	65	64	68	67	71	58	63	58	60	48	67
	Filamin-A	FLNA	actin crosslink formation;actin cytoskeleton organization;actin cytoskeleton reorganization;actin filament organization;actin filament-based process;anatomical structure formation involved in morphogenesis;anatomical structure morphogenesis;biological regulation;cAMP-mediated signaling;cell activation;cell cycle process;cell junction assembly;cell junction organization;cell morphogenesis;cell mor…	actin binding;actin filament binding;binding;cytoskeletal protein binding;enzyme binding;Fc-gamma receptor I complex binding;glycoprotein binding;GTPase binding;identical protein binding;immunoglobulin receptor binding;molecular transducer activity;protein binding;protein dimerization activity;protein homodimerization activity;Rac GTPase binding;Ral GTPase binding;Ras GTPase binding;receptor bind…	actin cytoskeleton;cell cortex;cell part;chromosomal part;cytoplasm;cytoplasmic part;cytoskeleton;cytosol;extracellular membrane-bounded organelle;extracellular organelle;extracellular region part;extracellular vesicular exosome;Golgi apparatus part;intracellular membrane-bounded organelle;intracellular non-membrane-bounded organelle;intracellular organelle;intracellular organelle part;intracellu…	0.0550178	0.0587429	0.0532365	0.0534005	0.0735791	0.0737679	0.0388562	0.0378621	0.0416214	0.0441059	0.086178	0.066491	0.0373721	0.0475864	0.0627481	0.0727312	0.0808266	0.100396	0	1500000000000	115	111	107	99	48	49	76	74	75	66	35	33	68	66	61	60	41	36
	Plectin	PLEC	cell junction assembly;cell junction organization;cell-substrate junction assembly;cellular component assembly;cellular component assembly at cellular level;cellular component disassembly;cellular component disassembly at cellular level;cellular component disassembly involved in apoptosis;cellular component organization;cellular component organization at cellular level;cellular component organiza…	structural constituent of muscle;structural molecule activity	adherens junction;anchoring junction;cell junction;cell part;cell-substrate adherens junction;cell-substrate junction;contractile fiber;contractile fiber part;costamere;cytoplasm;cytoplasmic part;cytoskeleton;cytosol;focal adhesion;hemidesmosome;intermediate filament cytoskeleton;intracellular non-membrane-bounded organelle;intracellular organelle;intracellular part;membrane;non-membrane-bounded …	0.166681	0.158334	0.144077	0.124512	0.150815	0.174345	0.118368	0.115913	0.128305	0.114574	0.127704	0.190788	0.0989936	0.112232	0.121728	0.108273	0.170421	0.160616	0	501000000000	120	100	95	84	12	16	101	106	85	74	15	20	95	97	72	74	18	22
	Fibronectin	FN1	biological adhesion;calcium-independent cell-matrix adhesion;cell adhesion;cell junction assembly;cell junction organization;cell-matrix adhesion;cell-substrate adhesion;cell-substrate junction assembly;cellular component assembly;cellular component assembly at cellular level;cellular component organization;cellular component organization at cellular level;cellular component organization or bioge…	enzyme activator activity;enzyme regulator activity;peptidase activator activity;peptidase regulator activity	apical plasma membrane;basement membrane;cell part;extracellular matrix part;extracellular region;extracellular region part;membrane part;plasma membrane part	0.801094	0.803752	0.726962	0.739217	0.707551	0.71955	0.573779	0.578202	0.562037	0.558966	0.522011	0.511074	0.328868	0.325532	0.272701	0.271148	0.251004	0.258435	0	1740000000000	57	56	58	55	35	34	69	77	57	59	37	33	66	76	55	60	29	30
	Neuroblast differentiation-associated protein AHNAK	AHNAK	anatomical structure development;androgen receptor signaling pathway;biological regulation;biosynthetic process;cellular biosynthetic process;cellular macromolecule biosynthetic process;cellular macromolecule metabolic process;cellular metabolic process;cellular nitrogen compound metabolic process;cellular process;cellular response to stimulus;developmental process;intracellular receptor mediated…	androgen receptor binding;binding;hormone receptor binding;nuclear hormone receptor binding;nucleic acid binding;protein binding;protein binding transcription factor activity;receptor binding;steroid hormone receptor binding;transcription coactivator activity;transcription cofactor activity;transcription corepressor activity;transcription factor binding transcription factor activity	cell part;chromatin remodeling complex;histone deacetylase complex;intracellular membrane-bounded organelle;intracellular organelle;intracellular organelle part;intracellular part;macromolecular complex;membrane-bounded organelle;nuclear part;nucleoplasm part;nucleus;organelle;organelle part;protein complex	0.196968	0.199693	0.156602	0.168178	0.15442	0.181964	0.143542	0.124313	0.148799	0.136718	0.13782	0.206765	0.123668	0.128836	0.121775	0.111711	0.107007	0.135277	0	407000000000	89	71	68	61	8	8	68	59	51	52	8	6	70	69	57	52	24	19
	Prelamin-A/C;Lamin-A/C	LMNA	activation of signaling protein activity involved in unfolded protein response;anaphase;anatomical structure development;biological regulation;cardiac cell development;cardiac muscle cell development;cell cycle phase;cell cycle process;cell development;cellular component disassembly;cellular component disassembly at cellular level;cellular component disassembly involved in apoptosis;cellular comp…	structural molecule activity	cell part;cytoplasmic part;cytoskeletal part;cytosol;envelope;intermediate filament;intracellular organelle part;intracellular part;lamin filament;macromolecular complex;nuclear envelope;nuclear part;nucleoplasm;organelle envelope;organelle part;perinuclear region of cytoplasm;protein complex	0.20055	0.197882	0.162121	0.158058	0.182165	0.183574	0.103332	0.103268	0.113617	0.115811	0.117699	0.128092	0.0716837	0.0661885	0.059237	0.0725807	0.0567212	0.0652668	0	581000000000	61	55	56	42	22	22	47	47	40	39	17	18	43	38	37	36	16	19
	Alpha-actinin-4	ACTN4	actin crosslink formation;actin cytoskeleton organization;actin filament bundle assembly;actin filament organization;actin filament-based process;biological regulation;cell activation;cellular component assembly;cellular component assembly at cellular level;cellular component organization;cellular component organization at cellular level;cellular component organization or biogenesis;cellular comp…	actin binding;actin filament binding;binding;calcium ion binding;cation binding;cytoskeletal protein binding;identical protein binding;integrin binding;ion binding;metal ion binding;nucleoside binding;protein binding;protein complex binding;protein dimerization activity;protein homodimerization activity;receptor binding	cell cortex part;cell part;cell projection;contractile fiber part;cortical cytoskeleton;cytoplasmic membrane-bounded vesicle lumen;cytoplasmic part;cytoplasmic vesicle part;cytoskeleton;extracellular membrane-bounded organelle;extracellular organelle;extracellular region part;extracellular vesicular exosome;intracellular membrane-bounded organelle;intracellular non-membrane-bounded organelle;intr…	0.0818663	0.0724448	0.0784311	0.0805773	0.158901	0.0955792	0.0709877	0.0923119	0.0684485	0.0757651	0.0688155	0.0684746	0.0865044	0.0755635	0.104095	0.0710895	0.100833	0.153453	0	439000000000	39	33	33	37	16	14	36	32	42	28	14	14	32	24	25	29	12	11
	Clathrin heavy chain 1	CLTC	anatomical structure morphogenesis;antigen processing and presentation;antigen processing and presentation of exogenous antigen;antigen processing and presentation of exogenous peptide antigen;antigen processing and presentation of exogenous peptide antigen via MHC class II;antigen processing and presentation of peptide antigen;antigen processing and presentation of peptide antigen via MHC class …	molecular transducer activity;signal transducer activity;structural molecule activity	cell part;clathrin coat;clathrin coat of coated pit;clathrin coat of trans-Golgi network vesicle;clathrin coated vesicle membrane;clathrin vesicle coat;clathrin-coated endocytic vesicle membrane;clathrin-coated vesicle;coated pit;coated vesicle;coated vesicle membrane;cytoplasmic membrane-bounded vesicle;cytoplasmic part;cytoplasmic vesicle;cytoplasmic vesicle membrane;cytoplasmic vesicle part;cy…	0.116577	0.106696	0.115005	0.0984006	0.170957	0.142977	0.0914872	0.0833106	0.0819607	0.0835912	0.0931186	0.112035	0.070891	0.0732769	0.122861	0.0946375	0.134169	0.0899096	0	247000000000	42	32	27	31	10	13	37	34	36	43	6	9	40	37	28	30	4	6
	Caldesmon	CALD1	multicellular organismal process;muscle contraction;muscle system process;system process		actin cytoskeleton;cell part;cytoskeleton;intracellular non-membrane-bounded organelle;intracellular organelle;intracellular part;membrane;non-membrane-bounded organelle;organelle;plasma membrane	0.0787545	0.074625	0.0725188	0.0554766	0.0779169	0.0762782	0.0461428	0.0590458	0.0422915	0.0454463	0.0972855	0.0737507	0.0448117	0.0593361	0.0784234	0.103927	0.0383691	0.0499498	0	315000000000	41	38	37	28	12	9	31	27	29	22	7	7	27	26	23	20	8	11
	Endoplasmin	HSP90B1;TRA1	actin cytoskeleton organization;actin filament organization;actin filament-based process;actin rod assembly;activation of immune response;activation of innate immune response;activation of signaling protein activity involved in unfolded protein response;biological regulation;catabolic process;cellular catabolic process;cellular component assembly;cellular component assembly at cellular level;cell…	adenyl nucleotide binding;adenyl ribonucleotide binding;ATP binding;binding;calcium ion binding;cation binding;enzyme binding;ion binding;lipoprotein particle receptor binding;low-density lipoprotein particle receptor binding;metal ion binding;nucleic acid binding;nucleotide binding;phosphatase binding;protein binding;protein phosphatase binding;purine nucleotide binding;purine ribonucleoside tri…	cell part;cytoplasmic membrane-bounded vesicle;cytoplasmic part;cytoplasmic vesicle;cytosol;endoplasmic reticulum;endoplasmic reticulum lumen;endoplasmic reticulum membrane;endoplasmic reticulum part;intracellular membrane-bounded organelle;intracellular organelle;intracellular organelle lumen;intracellular organelle part;intracellular part;melanosome;membrane;membrane part;membrane-bounded organ…	0.0760307	0.0821377	0.0706942	0.0730725	0.0902913	0.104601	0.0809736	0.0540587	0.0511038	0.050574	0.17474	0.107063	0.0741444	0.0494233	0.0742669	0.0833559	0.146597	0.093776	0	252000000000	37	33	32	27	16	13	27	24	22	19	11	10	26	25	24	21	12	10
	Tubulin beta chain	TUBB	biological regulation;cell cycle process;cell division;cell killing;cellular component assembly;cellular component assembly at cellular level;cellular component movement;cellular component organization;cellular component organization at cellular level;cellular component organization or biogenesis;cellular component organization or biogenesis at cellular level;cellular macromolecular complex assem…	binding;catalytic activity;GTP binding;GTPase activity;guanyl nucleotide binding;guanyl ribonucleotide binding;hydrolase activity;hydrolase activity, acting on acid anhydrides;hydrolase activity, acting on acid anhydrides, in phosphorus-containing anhydrides;MHC class I protein binding;MHC protein binding;nucleoside-triphosphatase activity;nucleotide binding;protein binding;purine nucleotide bind…	cell body;cell part;cytoplasm;cytoplasmic part;cytoskeletal part;cytoskeleton;cytosol;extracellular membrane-bounded organelle;extracellular organelle;extracellular region part;extracellular vesicular exosome;intracellular membrane-bounded organelle;intracellular non-membrane-bounded organelle;intracellular organelle;intracellular organelle part;intracellular part;macromolecular complex;membrane;…	0.0347742	0.0373656	0.0343147	0.0379713	0.0509462	0.0739858	0.0337156	0.0340852	0.0428369	0.0360888	0.0402537	0.048143	0.0406468	0.0371617	0.0367054	0.0347472	0.0741572	0.0743286	0	853000000000	24	28	25	24	16	17	22	24	26	26	15	18	24	21	22	24	16	16
	Annexin A2;Annexin;Putative annexin A2-like protein	ANXA2;ANXA2P2	anatomical structure development;anatomical structure formation involved in morphogenesis;angiogenesis;biological regulation;body fluid secretion;cellular component organization;cellular component organization at cellular level;cellular component organization or biogenesis;cellular component organization or biogenesis at cellular level;cellular process;cellular response to acid;cellular response …	binding;calcium ion binding;calcium-dependent phospholipid binding;cation binding;enzyme inhibitor activity;enzyme regulator activity;ion binding;lipase inhibitor activity;lipid binding;metal ion binding;phosphatidylinositol binding;phosphatidylinositol-4,5-bisphosphate binding;phospholipase inhibitor activity;phospholipid binding	basement membrane;cell part;cytoplasmic membrane-bounded vesicle;cytoplasmic part;cytoplasmic vesicle;early endosome;endosome;extracellular matrix part;extracellular membrane-bounded organelle;extracellular organelle;extracellular region part;extracellular vesicular exosome;extrinsic to membrane;extrinsic to plasma membrane;intracellular membrane-bounded organelle;intracellular organelle;intracel…	0.10063	0.0990504	0.083859	0.0759017	0.114872	0.1292	0.0487008	0.0440036	0.0532724	0.0549446	0.0819228	0.112507	0.0400178	0.0324862	0.0205096	0.0362755	0.0654415	0.0738382	0	652000000000	32	26	29	25	22	19	27	22	19	24	13	13	20	24	19	24	12	13
	Cytoskeleton-associated protein 4	CKAP4		binding;cation binding;ion binding;metal ion binding;transition metal ion binding;zinc ion binding	cell part;cytoplasmic part;cytoskeleton;endoplasmic reticulum membrane;endoplasmic reticulum part;integral to membrane;intracellular non-membrane-bounded organelle;intracellular organelle;intracellular organelle part;intracellular part;intrinsic to membrane;lipid particle;membrane;membrane part;non-membrane-bounded organelle;organelle;organelle membrane;organelle part;perinuclear region of cytopl…	0.0549499	0.0601062	0.057596	0.0598915	0.134873	0.123537	0.0319374	0.0387046	0.040864	0.0679606	0.122075	0.107979	0.066396	0.0523492	0.0686438	0.0704255	0.187117	0.119176	0	399000000000	40	36	30	23	13	12	26	21	18	20	12	11	17	21	15	22	14	8
	Cytoplasmic dynein 1 heavy chain 1	DYNC1H1	antigen processing and presentation;antigen processing and presentation of exogenous antigen;antigen processing and presentation of exogenous peptide antigen;antigen processing and presentation of exogenous peptide antigen via MHC class II;antigen processing and presentation of peptide antigen;antigen processing and presentation of peptide antigen via MHC class II;antigen processing and presentat…	adenyl nucleotide binding;adenyl ribonucleotide binding;ATP binding;ATPase activity;ATPase activity, coupled;binding;catalytic activity;hydrolase activity;hydrolase activity, acting on acid anhydrides;hydrolase activity, acting on acid anhydrides, in phosphorus-containing anhydrides;microtubule motor activity;motor activity;nucleoside-triphosphatase activity;nucleotide binding;purine nucleotide b…	cell part;centrosome;cytoplasmic dynein complex;cytoplasmic part;cytoskeletal part;cytosol;dynein complex;extracellular membrane-bounded organelle;extracellular organelle;extracellular region part;extracellular vesicular exosome;Golgi apparatus;intracellular membrane-bounded organelle;intracellular non-membrane-bounded organelle;intracellular organelle;intracellular organelle part;intracellular p…	0.166437	0.124236	0.248256	0.1044	NaN	NaN	0.127354	0.148943	0.145511	0.100509	0.145087	0.603772	0.142816	0.137448	0.151212	0.0995939	0.788811	NaN	0	132000000000	31	24	17	22	0	0	34	36	32	31	2	1	37	39	25	22	1	0
	Pyruvate kinase	PKM2	alcohol catabolic process;alcohol metabolic process;carbohydrate catabolic process;carbohydrate metabolic process;catabolic process;cellular carbohydrate catabolic process;cellular carbohydrate metabolic process;cellular metabolic process;cellular process;generation of precursor metabolites and energy;glucose catabolic process;glucose metabolic process;glycolysis;hexose catabolic process;hexose m…	alkali metal ion binding;binding;catalytic activity;cation binding;ion binding;kinase activity;magnesium ion binding;metal ion binding;phosphotransferase activity, alcohol group as acceptor;potassium ion binding;pyruvate kinase activity;transferase activity;transferase activity, transferring phosphorus-containing groups	cell part;cytoplasmic part;intracellular membrane-bounded organelle;intracellular organelle;intracellular part;membrane-bounded organelle;mitochondrion;organelle	0.113711	0.119137	0.0877644	0.0909504	0.15641	0.144473	0.0744734	0.0933077	0.0675747	0.0905825	0.134656	0.109695	0.0717974	0.0675878	0.0575658	0.0482382	0.0879632	0.0692064	0	365000000000	22	27	20	24	16	20	21	18	20	21	17	19	18	16	11	20	21	17
	78 kDa glucose-regulated protein	HSPA5	activation of signaling protein activity involved in unfolded protein response;anatomical structure arrangement;anatomical structure development;biological regulation;catabolic process;cell activation;cell communication;cellular catabolic process;cellular macromolecule catabolic process;cellular macromolecule metabolic process;cellular metabolic process;cellular process;cellular response to bioti…	adenyl nucleotide binding;adenyl ribonucleotide binding;ATP binding;ATPase activity;binding;binding, bridging;calcium ion binding;catalytic activity;cation binding;chaperone binding;hydrolase activity;hydrolase activity, acting on acid anhydrides;hydrolase activity, acting on acid anhydrides, in phosphorus-containing anhydrides;ion binding;metal ion binding;misfolded protein binding;nucleoside-tr…	cell part;cell surface;cytoplasmic membrane-bounded vesicle;cytoplasmic part;cytoplasmic vesicle;endoplasmic reticulum chaperone complex;endoplasmic reticulum lumen;endoplasmic reticulum part;endoplasmic reticulum-Golgi intermediate compartment;integral to endoplasmic reticulum membrane;integral to membrane;integral to organelle membrane;intracellular membrane-bounded organelle;intracellular orga…	0.0751214	0.0701792	0.0625952	0.0611563	0.114856	0.0788139	0.0754857	0.0629079	0.0625425	0.0509209	0.079283	0.0399542	0.0729926	0.0702621	0.0637081	0.0549071	0.123583	0.0790226	0	271000000000	31	25	31	30	17	12	22	21	20	17	12	6	20	20	22	21	12	8
	Talin-1	TLN1	actin cytoskeleton organization;actin filament-based process;activation of signaling protein activity involved in unfolded protein response;axon guidance;biological adhesion;biological regulation;cell activation;cell adhesion;cell junction assembly;cell junction organization;cell-cell junction assembly;cell-cell junction organization;cell-substrate junction assembly;cellular component assembly;ce…	actin binding;binding;cytoskeletal protein binding;protein binding;structural constituent of cytoskeleton;structural molecule activity	actin cytoskeleton;adherens junction;anchoring junction;cell junction;cell part;cell projection;cell projection membrane;cell projection part;cell-cell adherens junction;cell-cell junction;cell-substrate adherens junction;cell-substrate junction;centrosome;cytoplasm;cytoplasmic part;cytoskeletal part;cytoskeleton;cytosol;extracellular membrane-bounded organelle;extracellular organelle;extracellul…	0.137075	0.141867	0.108973	0.176345	0.202342	0.129178	0.0972611	0.0929541	0.100833	0.134709	0.0894448	0.110913	0.0929376	0.118648	0.0973018	0.180838	0.139674	0.0940224	0	132000000000	29	23	25	23	7	5	33	26	25	18	4	8	29	30	26	17	8	9
	Alpha-actinin-1	ACTN1	actin crosslink formation;actin cytoskeleton organization;actin filament bundle assembly;actin filament organization;actin filament-based movement;actin filament-based process;actin-mediated cell contraction;actin-myosin filament sliding;biological regulation;cell activation;cell communication;cell junction assembly;cell junction organization;cell projection assembly;cell projection organization;…	binding;calcium ion binding;cation binding;cytoskeletal protein binding;FATZ binding;identical protein binding;integrin binding;ion binding;ligand-dependent nuclear receptor transcription coactivator activity;metal ion binding;protein binding;protein binding transcription factor activity;protein complex binding;protein dimerization activity;protein homodimerization activity;receptor activator act…	actin filament;adherens junction;anchoring junction;cell junction;cell part;cell projection;cell projection part;cell-cell adherens junction;cell-cell junction;cell-substrate adherens junction;cell-substrate junction;contractile fiber part;cytoplasmic membrane-bounded vesicle lumen;cytoplasmic part;cytoplasmic vesicle part;cytoskeletal part;cytoskeleton;cytosol;dendritic spine;extracellular membr…	0.0781201	0.0900165	0.0769824	0.0759205	0.0895882	0.0967882	0.0580487	0.0856232	0.0796609	0.0629518	0.0873298	0.0771988	0.0522926	0.0503991	0.0405391	0.0588085	0.0897821	0.114127	0	310000000000	29	24	25	19	11	9	25	32	24	24	9	8	28	17	17	18	9	10
	Collagen alpha-1(VI) chain	COL6A1	axon guidance;biological adhesion;cell adhesion;cellular component assembly;cellular component disassembly;cellular component disassembly at cellular level;cellular component organization;cellular component organization at cellular level;cellular component organization or biogenesis;cellular component organization or biogenesis at cellular level;cellular process;cellular response to acid;cellular…	binding;growth factor binding;platelet-derived growth factor binding;protein binding	anchoring collagen;cell part;collagen;collagen type VI;cytoplasmic part;endoplasmic reticulum lumen;endoplasmic reticulum part;extracellular matrix;extracellular matrix part;extracellular region part;intracellular organelle lumen;intracellular organelle part;intracellular part;macromolecular complex;membrane;membrane-enclosed lumen;organelle lumen;organelle part;plasma membrane;protein complex;sa…	0.238362	0.25372	0.0529532	0.0580718	0.0923201	0.103782	0.0943013	0.0992614	0.124994	0.146328	0.113373	0.0978475	0.0749802	0.0843287	0.0429138	0.0485134	0.0597925	0.0849421	0	340000000000	22	23	29	35	12	11	17	22	17	21	12	12	18	22	19	21	10	11
	Myoferlin	MYOF	biological regulation;blood circulation;cellular component organization;cellular component organization or biogenesis;cellular membrane organization;cellular process;cellular response to heat;cellular response to stimulus;cellular response to stress;circulatory system process;membrane organization;multicellular organismal process;muscle contraction;muscle system process;plasma membrane organizati…	binding;lipid binding;phospholipid binding	caveola;cell part;cytoplasmic part;cytoplasmic vesicle;cytoplasmic vesicle membrane;cytoplasmic vesicle part;envelope;extracellular membrane-bounded organelle;extracellular organelle;extracellular region part;extracellular vesicular exosome;integral to membrane;intracellular organelle;intracellular organelle part;intracellular part;intrinsic to membrane;membrane;membrane part;membrane raft;membra…	0.14222	0.133622	0.14261	0.107573	0.152456	0.0716164	0.138265	0.118461	0.224734	0.137723	0.20983	0.835369	0.112641	0.117021	0.172227	0.209374	0.123898	0.218292	0	186000000000	25	27	27	19	3	2	30	33	21	21	6	1	25	36	22	22	4	4
	Filamin-C	FLNC	anatomical structure development;cell development;cell junction assembly;cell junction organization;cellular component assembly;cellular component assembly at cellular level;cellular component organization;cellular component organization at cellular level;cellular component organization or biogenesis;cellular component organization or biogenesis at cellular level;cellular developmental process;ce…		cell part;contractile fiber part;costamere;cytoplasm;cytoplasmic part;cytoskeleton;cytosol;intracellular non-membrane-bounded organelle;intracellular organelle;intracellular part;membrane;non-membrane-bounded organelle;organelle;organelle part;plasma membrane;sarcolemma;sarcoplasm;Z disc	0.0891097	0.0701558	0.103477	0.124619	0.123169	0.140406	0.122245	0.0919987	0.112011	0.132253	0.245881	0.0764556	0.146925	0.168358	0.128593	0.125086	0.0842793	0.107852	0	185000000000	36	28	24	30	4	8	22	24	15	16	4	5	15	20	26	22	12	14
	Glyceraldehyde-3-phosphate dehydrogenase	GAPDH	alcohol biosynthetic process;alcohol catabolic process;alcohol metabolic process;apoptosis;biological regulation;biosynthetic process;carbohydrate biosynthetic process;carbohydrate catabolic process;carbohydrate metabolic process;catabolic process;cell death;cellular biosynthetic process;cellular carbohydrate biosynthetic process;cellular carbohydrate catabolic process;cellular carbohydrate metab…	binding;catalytic activity;coenzyme binding;cofactor binding;cytoskeletal protein binding;glyceraldehyde-3-phosphate dehydrogenase (NAD+) (phosphorylating) activity;microtubule binding;NAD binding;NADP binding;nucleotide binding;oxidoreductase activity;oxidoreductase activity, acting on the aldehyde or oxo group of donors;oxidoreductase activity, acting on the aldehyde or oxo group of donors, NAD…	cell part;cytoplasmic part;cytoskeleton;cytosol;extracellular membrane-bounded organelle;extracellular organelle;extracellular region part;extracellular vesicular exosome;intracellular membrane-bounded organelle;intracellular non-membrane-bounded organelle;intracellular organelle;intracellular part;lipid particle;macromolecular complex;membrane;membrane-bounded organelle;membrane-bounded vesicle;…	0.0881204	0.0950799	0.0634371	0.0668674	0.0863141	0.0922954	0.0404572	0.0593919	0.046403	0.0487461	0.0652284	0.0768154	0.028616	0.0516401	0.031386	0.0582288	0.08904	0.0626453	0	585000000000	22	27	20	20	14	14	17	23	19	18	13	14	19	20	24	19	12	9
	Heat shock cognate 71 kDa protein	HSPA8	anatomical structure development;biological regulation;biosynthetic process;cell cycle phase;cell cycle process;cell development;cellular biosynthetic process;cellular component disassembly;cellular component disassembly at cellular level;cellular component organization;cellular component organization at cellular level;cellular component organization or biogenesis;cellular component organization …	adenyl nucleotide binding;adenyl ribonucleotide binding;ATP binding;ATPase activity;ATPase activity, coupled;binding;catalytic activity;glycolipid binding;hydrolase activity;hydrolase activity, acting on acid anhydrides;hydrolase activity, acting on acid anhydrides, in phosphorus-containing anhydrides;lipid binding;nucleoside-triphosphatase activity;nucleotide binding;protein binding;purine nucle…	cell part;cell surface;chromosomal part;clathrin coated vesicle membrane;clathrin sculpted gamma-aminobutyric acid transport vesicle membrane;coated vesicle membrane;cytoplasmic membrane-bounded vesicle;cytoplasmic part;cytoplasmic vesicle;cytoplasmic vesicle membrane;cytoplasmic vesicle part;cytosol;extracellular membrane-bounded organelle;extracellular organelle;extracellular region part;extrac…	0.18816	0.169759	0.157909	0.12406	0.181797	0.187368	0.111553	0.105738	0.118788	0.112956	0.126843	0.158292	0.0977091	0.0678285	0.0982461	0.0997317	0.0935789	0.11168	0	147000000000	20	22	20	23	11	10	17	18	19	17	9	12	18	21	15	18	12	12
	Major vault protein	MVP	biological regulation;establishment of localization;establishment of protein localization;establishment of RNA localization;mRNA transport;negative regulation of biological process;negative regulation of catalytic activity;negative regulation of cellular metabolic process;negative regulation of cellular process;negative regulation of cellular protein metabolic process;negative regulation of kinas…	binding;enzyme binding;phosphatase binding;protein binding;protein phosphatase binding	cell part;cytoplasmic part;cytoskeleton;extracellular membrane-bounded organelle;extracellular organelle;extracellular region part;extracellular vesicular exosome;intracellular membrane-bounded organelle;intracellular non-membrane-bounded organelle;intracellular organelle;intracellular organelle part;intracellular part;macromolecular complex;membrane part;membrane-bounded organelle;membrane-bound…	0.116764	0.110819	0.10565	0.0914295	0.153654	0.156268	0.101568	0.104801	0.121304	0.114449	0.116116	0.084078	0.0976602	0.0703711	0.0944326	0.0838204	0.0872031	0.0626646	0	132000000000	24	20	23	26	2	4	24	25	20	20	3	3	27	26	16	17	3	2
	Signal transducer and activator of transcription 1-alpha/beta	STAT1	anatomical structure development;biological regulation;biosynthetic process;blood circulation;cell differentiation;cell differentiation involved in kidney development;cell differentiation involved in metanephros development;cell proliferation;cell proliferation involved in kidney development;cell proliferation involved in metanephros development;cell surface receptor linked signaling pathway;cell…	binding;calcium ion binding;cation binding;core promoter binding;core promoter proximal region DNA binding;core promoter proximal region sequence-specific DNA binding;core promoter sequence-specific DNA binding;DNA binding;double-stranded DNA binding;identical protein binding;ion binding;metal ion binding;molecular transducer activity;nucleic acid binding;nucleic acid binding transcription factor…	axon;cell part;cell projection;chromatin;chromosomal part;cytoplasm;cytoplasmic part;cytosol;dendrite;intracellular membrane-bounded organelle;intracellular non-membrane-bounded organelle;intracellular organelle;intracellular organelle part;intracellular part;membrane-bounded organelle;neuron projection;non-membrane-bounded organelle;nuclear chromatin;nuclear chromosome part;nuclear part;nucleolu…	0.0890059	0.123307	0.176256	0.0862815	0.119494	0.26613	0.0784302	0.128366	0.174883	0.0898467	0.0976928	0.130541	0.078791	0.13287	0.177692	0.160778	0.0695909	0.135232	0	162000000000	23	26	18	25	5	6	14	17	14	18	5	5	18	23	14	18	4	4
	Serpin H1	SERPINH1	biological regulation;biosynthetic process;cellular component organization;cellular component organization at cellular level;cellular component organization or biogenesis;cellular component organization or biogenesis at cellular level;cellular process;collagen biosynthetic process;collagen fibril organization;collagen metabolic process;extracellular matrix organization;extracellular structure org…	binding;collagen binding;endopeptidase inhibitor activity;endopeptidase regulator activity;enzyme inhibitor activity;enzyme regulator activity;peptidase inhibitor activity;peptidase regulator activity;protein binding;serine-type endopeptidase inhibitor activity	cell part;collagen;cytoplasm;cytoplasmic part;endoplasmic reticulum;endoplasmic reticulum lumen;endoplasmic reticulum part;endoplasmic reticulum-Golgi intermediate compartment;extracellular matrix part;extracellular region part;intracellular membrane-bounded organelle;intracellular organelle;intracellular organelle lumen;intracellular organelle part;intracellular part;membrane-bounded organelle;m…	0.0680657	0.063417	0.0630493	0.0540757	0.0861596	0.0685926	0.0643975	0.0568449	0.0321126	0.0449996	0.084994	0.124328	0.100744	0.0392689	0.0616848	0.0537006	0.0698021	0.0831307	0	273000000000	21	24	20	14	7	6	17	23	17	16	4	3	14	15	15	16	10	4
	ATP synthase subunit alpha, mitochondrial	ATP5A1	ATP biosynthetic process;ATP hydrolysis coupled proton transport;ATP metabolic process;ATP synthesis coupled proton transport;biological regulation;biosynthetic process;cation transport;cellular biosynthetic process;cellular metabolic process;cellular nitrogen compound biosynthetic process;cellular nitrogen compound metabolic process;cellular process;developmental process;electron transport chain…	active transmembrane transporter activity;adenyl nucleotide binding;adenyl ribonucleotide binding;ATP binding;ATPase activity;ATPase activity, coupled;ATPase activity, coupled to movement of substances;ATPase activity, coupled to transmembrane movement of ions;ATPase activity, coupled to transmembrane movement of substances;binding;catalytic activity;cation transmembrane transporter activity;cati…	cell part;cytoplasmic part;intracellular organelle lumen;intracellular organelle part;intracellular part;macromolecular complex;membrane;membrane part;membrane-enclosed lumen;mitochondrial inner membrane;mitochondrial matrix;mitochondrial membrane;mitochondrial membrane part;mitochondrial part;mitochondrial proton-transporting ATP synthase complex;organelle inner membrane;organelle lumen;organell…	0.0663281	0.059183	0.097424	0.05213	0.0922872	0.0645752	0.10164	0.0776635	0.155377	0.0682645	0.0720102	0.0720773	0.12026	0.0988637	0.075295	0.0952846	0.193984	0.124604	0	144000000000	26	18	17	16	8	8	22	15	20	14	5	7	16	12	17	12	4	8
	Annexin A6;Annexin	ANXA6	biological regulation;calcium ion transport;cation transport;divalent inorganic cation transport;divalent metal ion transport;establishment of localization;ion transport;metal ion transport;regulation of biological process;regulation of multicellular organismal process;regulation of muscle contraction;regulation of muscle system process;regulation of system process;transport	binding;calcium ion binding;calcium-dependent phospholipid binding;cation binding;ion binding;lipid binding;metal ion binding;phospholipid binding	cell part;cytoplasmic membrane-bounded vesicle;cytoplasmic part;cytoplasmic vesicle;extracellular membrane-bounded organelle;extracellular organelle;extracellular region part;extracellular vesicular exosome;intracellular membrane-bounded organelle;intracellular organelle;intracellular part;melanosome;membrane-bounded organelle;membrane-bounded vesicle;organelle;perinuclear region of cytoplasm;pig…	0.0974403	0.103678	0.109687	0.072984	0.0865928	0.0972122	0.103115	0.0989936	0.109338	0.0845291	0.0537284	0.0646032	0.0783079	0.172185	0.124711	0.120918	0.0670571	0.0383534	0	107000000000	14	20	19	16	5	10	23	17	16	20	4	5	15	19	15	18	3	5
	Spectrin beta chain, brain 1	SPTBN1	actin filament capping;adult behavior;anatomical structure development;anatomical structure morphogenesis;axon guidance;behavior;biological regulation;biosynthetic process;cell cycle cytokinesis;cell cycle process;cellular biosynthetic process;cellular component assembly;cellular component assembly at cellular level;cellular component organization;cellular component organization at cellular level…	actin binding;actin filament binding;ankyrin binding;binding;cytoskeletal protein binding;lipid binding;phospholipid binding;protein binding;structural constituent of cytoskeleton;structural molecule activity	axolemma;axon part;cell body;cell cortex part;cell part;cell projection membrane;cell projection part;cell surface;contractile fiber part;cortical cytoskeleton;cuticular plate;cytoplasm;cytoplasmic part;cytoskeletal part;cytoskeleton;cytosol;intracellular membrane-bounded organelle;intracellular non-membrane-bounded organelle;intracellular organelle;intracellular organelle part;intracellular part…	0.212716	0.189404	0.162991	0.195967	NaN	NaN	0.142647	0.191259	0.213855	0.161341	NaN	0.168427	0.152909	0.16618	0.207532	0.161482	NaN	0.156189	0	89568000000	22	19	18	14	0	0	23	27	18	19	0	1	26	24	16	14	0	1
	Collagen alpha-2(VI) chain	COL6A2	axon guidance;biological adhesion;cell adhesion;cell-cell adhesion;cellular component assembly;cellular component disassembly;cellular component disassembly at cellular level;cellular component organization;cellular component organization at cellular level;cellular component organization or biogenesis;cellular component organization or biogenesis at cellular level;cellular process;chemotaxis;coll…	binding;binding, bridging;catalytic activity;exopeptidase activity;extracellular matrix structural constituent;hydrolase activity;omega peptidase activity;peptidase activity;peptidase activity, acting on L-amino acid peptides;protein binding;protein binding, bridging;structural molecule activity	cell part;collagen;cytoplasmic part;endoplasmic reticulum lumen;endoplasmic reticulum part;extracellular matrix;extracellular matrix part;extracellular region part;extracellular space;intracellular organelle lumen;intracellular organelle part;intracellular part;macromolecular complex;membrane;membrane-enclosed lumen;organelle lumen;organelle part;plasma membrane;protein complex;proteinaceous extr…	0.252186	0.253018	0.0623016	0.0496347	0.112429	0.0988393	0.0863592	0.122445	0.124389	0.136375	0.104961	0.104384	0.0748442	0.101124	0.0544048	0.0540783	0.0854333	0.0296877	0	246000000000	15	17	27	26	11	10	13	15	11	11	12	8	9	12	17	14	6	6
	Fructose-bisphosphate aldolase A;Fructose-bisphosphate aldolase	ALDOA	actin cytoskeleton organization;actin filament organization;actin filament-based process;alcohol biosynthetic process;alcohol catabolic process;alcohol metabolic process;anatomical structure homeostasis;ATP biosynthetic process;ATP metabolic process;biological regulation;biosynthetic process;carbohydrate biosynthetic process;carbohydrate catabolic process;carbohydrate metabolic process;catabolic …	actin binding;aldehyde-lyase activity;binding;carbohydrate binding;carbon-carbon lyase activity;catalytic activity;cytoskeletal protein binding;fructose binding;fructose-bisphosphate aldolase activity;identical protein binding;lyase activity;monosaccharide binding;protein binding;sugar binding;tubulin binding	actin cytoskeleton;cell part;contractile fiber part;cytoplasmic membrane-bounded vesicle lumen;cytoplasmic part;cytoplasmic vesicle part;cytoskeleton;cytosol;extracellular membrane-bounded organelle;extracellular organelle;extracellular region part;extracellular vesicular exosome;I band;intracellular non-membrane-bounded organelle;intracellular organelle;intracellular organelle part;intracellular…	0.183547	0.177848	0.144926	0.143865	0.133396	0.0931515	0.121497	0.112413	0.104183	0.104929	0.0541535	0.0725317	0.068294	0.0730269	0.0571499	0.0593423	0.0526311	0.0758189	0	135000000000	19	18	16	15	12	13	17	11	14	9	11	10	17	12	11	8	11	10
	Spectrin alpha chain, brain	SPTAN1	actin filament capping;axon guidance;biological regulation;cellular component disassembly;cellular component disassembly at cellular level;cellular component disassembly involved in apoptosis;cellular component organization;cellular component organization at cellular level;cellular component organization or biogenesis;cellular component organization or biogenesis at cellular level;cellular proces…	actin binding;binding;calcium ion binding;cation binding;cytoskeletal protein binding;ion binding;metal ion binding;protein binding;structural constituent of cytoskeleton;structural molecule activity	adherens junction;anchoring junction;cell cortex part;cell junction;cell part;cell-cell adherens junction;cell-cell junction;contractile fiber part;cuticular plate;cytoplasmic part;cytoskeletal part;cytoskeleton;cytosol;fascia adherens;intracellular membrane-bounded organelle;intracellular non-membrane-bounded organelle;intracellular organelle;intracellular organelle part;intracellular part;later…	0.167852	0.179992	0.161003	0.184732	NaN	NaN	0.121983	0.147877	0.162156	0.176813	0.186039	NaN	0.184519	0.1761	0.189246	0.243959	0.098368	0.131666	0	89803000000	19	17	15	14	0	0	26	26	18	20	1	0	21	21	15	17	1	1
	Elongation factor 1-alpha 1;Elongation factor 1-alpha;Putative elongation factor 1-alpha-like 3	EEF1A1;EEF1A1P5;EEF1A1L14;PTI-1	biological regulation;biosynthetic process;catabolic process;cellular biosynthetic process;cellular catabolic process;cellular macromolecule biosynthetic process;cellular macromolecule metabolic process;cellular metabolic process;cellular nitrogen compound catabolic process;cellular nitrogen compound metabolic process;cellular process;GTP catabolic process;GTP metabolic process;heterocycle catabo…	binding;catalytic activity;GTP binding;GTPase activity;guanyl nucleotide binding;guanyl ribonucleotide binding;hydrolase activity;hydrolase activity, acting on acid anhydrides;hydrolase activity, acting on acid anhydrides, in phosphorus-containing anhydrides;nucleic acid binding;nucleoside-triphosphatase activity;nucleotide binding;purine nucleotide binding;purine ribonucleoside triphosphate bind…	cell body;cell part;cytoplasm;cytoplasmic part;cytosol;eukaryotic translation elongation factor 1 complex;intracellular membrane-bounded organelle;intracellular organelle;intracellular part;macromolecular complex;membrane-bounded organelle;neuronal cell body;nucleus;organelle;protein complex	0.065404	0.0703615	0.0560178	0.0493854	0.0952764	0.0987175	0.0282847	0.0289829	0.039626	0.0406643	0.0746858	0.0650649	0.0246443	0.0213129	0.0162999	0.0163783	0.048889	0.0343613	0	506000000000	19	20	19	17	13	11	13	11	12	12	9	9	11	15	10	13	9	7
	Tropomyosin	TPM1	actin filament-based movement;actin filament-based process;actin-mediated cell contraction;actin-myosin filament sliding;anatomical structure morphogenesis;biological regulation;cardiac muscle contraction;cardiac muscle tissue morphogenesis;cell projection organization;cellular component movement;cellular component organization;cellular component organization at cellular level;cellular component …		actin cytoskeleton;cell part;contractile fiber;cytoplasm;cytoplasmic part;cytoskeletal part;cytoskeleton;filamentous actin;intracellular non-membrane-bounded organelle;intracellular organelle;intracellular organelle part;intracellular part;macromolecular complex;myofibril;non-membrane-bounded organelle;organelle;organelle part;protein complex	0.0769926	0.0686602	0.0675886	0.063274	0.109401	0.0538886	0.0375722	0.0550321	0.0862156	0.0492055	0.118508	0.0863408	0.0824552	0.0524309	0.10533	0.0501691	0.0816817	0.0474929	0	215000000000	22	16	21	16	9	8	8	13	18	11	2	9	16	12	12	14	12	7
	Filamin-B	FLNB;DKFZp686A1668	actin cytoskeleton organization;actin filament-based process;anatomical structure development;biological regulation;cell differentiation;cell surface receptor linked signaling pathway;cellular component organization;cellular component organization at cellular level;cellular component organization or biogenesis;cellular component organization or biogenesis at cellular level;cellular developmental …	actin binding;binding;cytoskeletal protein binding;protein binding	actin cytoskeleton;actin filament bundle;actomyosin;adherens junction;anchoring junction;cell cortex;cell junction;cell part;cell-substrate adherens junction;cell-substrate junction;contractile fiber part;cytoplasm;cytoplasmic part;cytoskeletal part;cytoskeleton;cytosol;focal adhesion;integral to membrane;intracellular non-membrane-bounded organelle;intracellular organelle;intracellular organelle…	0.170875	0.125805	0.209942	0.0834526	0.17688	0.202208	0.161946	0.166903	0.178226	0.152341	NaN	NaN	0.222818	0.145869	0.18112	0.132742	NaN	0.0562423	0	138000000000	20	24	15	18	1	2	21	17	13	16	0	0	17	23	18	19	0	1
	Protein disulfide-isomerase	P4HB	4-hydroxyproline metabolic process;amine metabolic process;biological regulation;carboxylic acid metabolic process;cell redox homeostasis;cellular amine metabolic process;cellular amino acid metabolic process;cellular component organization;cellular component organization at cellular level;cellular component organization or biogenesis;cellular component organization or biogenesis at cellular leve…	catalytic activity;dioxygenase activity;disulfide oxidoreductase activity;electron carrier activity;intramolecular oxidoreductase activity;intramolecular oxidoreductase activity, interconverting keto- and enol-groups;intramolecular oxidoreductase activity, transposing S-S bonds;isomerase activity;oxidoreductase activity;oxidoreductase activity, acting on a sulfur group of donors;oxidoreductase ac…	cell part;cell surface;collagen;cytoplasmic membrane-bounded vesicle;cytoplasmic part;cytoplasmic vesicle;endoplasmic reticulum;endoplasmic reticulum lumen;endoplasmic reticulum part;endoplasmic reticulum-Golgi intermediate compartment;extracellular matrix part;extracellular region;extracellular region part;intracellular membrane-bounded organelle;intracellular organelle;intracellular organelle l…	0.0827581	0.0592211	0.0450543	0.0487551	0.0655734	0.142727	0.0876379	0.0695086	0.10008	0.0890267	0.0783767	0.153468	0.0562779	0.114676	0.092773	0.101737	0.126607	0.148596	0	137000000000	17	19	19	18	10	6	19	11	18	10	4	7	10	12	17	10	6	6
	Neutral alpha-glucosidase AB	GANAB	biological regulation;carbohydrate metabolic process;cellular carbohydrate metabolic process;cellular macromolecule metabolic process;cellular metabolic process;cellular process;cellular protein metabolic process;establishment of localization;establishment of localization in cell;establishment of protein localization;glycosylation;intracellular protein transport;intracellular transport;macromolec…	alpha-glucosidase activity;binding;carbohydrate binding;catalytic activity;glucan 1,3-alpha-glucosidase activity;glucosidase activity;hydrolase activity;hydrolase activity, acting on glycosyl bonds;hydrolase activity, hydrolyzing O-glycosyl compounds;protein transporter activity;substrate-specific transporter activity;transporter activity	cell part;cytoplasmic membrane-bounded vesicle;cytoplasmic part;cytoplasmic vesicle;endoplasmic reticulum lumen;endoplasmic reticulum part;glucosidase II complex;Golgi apparatus;integral to membrane;intracellular membrane-bounded organelle;intracellular organelle;intracellular organelle lumen;intracellular organelle part;intracellular part;intrinsic to membrane;macromolecular complex;melanosome;m…	0.113192	0.102648	0.119439	0.107183	0.077037	0.14124	0.0981973	0.176392	0.107669	0.148371	0.370563	0.194341	0.129988	0.105674	0.12566	0.243135	0.100558	0.252862	0	112000000000	20	15	20	15	4	1	17	17	15	17	2	2	16	15	11	9	3	4
	Thrombospondin-1	THBS1	activation of MAPK activity;anatomical structure development;anatomical structure formation involved in morphogenesis;anatomical structure morphogenesis;angiogenesis;biological adhesion;biological regulation;blood vessel morphogenesis;cartilage development;cartilage development involved in endochondral bone morphogenesis;cell activation;cell adhesion;cell cycle arrest;cell cycle process;cell migr…	binding;calcium ion binding;carbohydrate binding;cation binding;cell surface binding;collagen binding;collagen V binding;cytokine binding;eukaryotic cell surface binding;extracellular matrix binding;fibrinogen binding;fibroblast growth factor binding;fibronectin binding;glycoprotein binding;glycosaminoglycan binding;growth factor binding;heparin binding;identical protein binding;integrin binding;…	cell part;cytoplasmic membrane-bounded vesicle lumen;cytoplasmic part;cytoplasmic vesicle part;external side of plasma membrane;extracellular matrix;extracellular membrane-bounded organelle;extracellular organelle;extracellular region;extracellular region part;extracellular space;extracellular vesicular exosome;fibrinogen complex;intracellular organelle part;intracellular part;macromolecular comp…	0.384691	0.385296	0.328282	0.328814	0.302455	0.252102	0.179763	0.181643	0.179992	0.18404	0.125714	0.123353	0.146146	0.153238	0.110589	0.191664	0.148378	0.137976	1.41e-274	68840000000	16	13	13	14	4	6	16	14	15	10	6	4	17	17	12	14	7	3
	Peroxiredoxin-1	PRDX1	anatomical structure development;biological regulation;catabolic process;cell killing;cell proliferation;cellular catabolic process;cellular metabolic process;cellular process;cellular response to chemical stimulus;cellular response to hydrogen peroxide;cellular response to oxidative stress;cellular response to oxygen radical;cellular response to reactive oxygen species;cellular response to stimu…	antioxidant activity;binding;catalytic activity;cation binding;heme binding;ion binding;iron ion binding;metal ion binding;oxidoreductase activity;oxidoreductase activity, acting on paired donors, with incorporation or reduction of molecular oxygen;oxidoreductase activity, acting on peroxide as acceptor;peroxidase activity;peroxiredoxin activity;tetrapyrrole binding;thioredoxin peroxidase activit…	cell part;chromatin;chromosomal part;cytoplasmic membrane-bounded vesicle;cytoplasmic part;cytoplasmic vesicle;cytosol;euchromatin;intracellular membrane-bounded organelle;intracellular non-membrane-bounded organelle;intracellular organelle;intracellular organelle lumen;intracellular organelle part;intracellular part;melanosome;membrane-bounded organelle;membrane-bounded vesicle;membrane-enclosed…	0.143572	0.14308	0.109346	0.11036	0.196387	0.18947	0.081943	0.0829028	0.100857	0.0851622	0.146102	0.140546	0.0442	0.0962086	0.0548133	0.0491612	0.0963474	0.106457	8.83e-148	131000000000	19	15	13	15	10	9	13	11	10	11	9	7	12	11	10	9	7	5
	Heat shock protein HSP 90-alpha	HSP90AA1	axon guidance;biological regulation;cell cycle process;cellular component assembly;cellular component assembly at cellular level;cellular component organization;cellular component organization at cellular level;cellular component organization or biogenesis;cellular component organization or biogenesis at cellular level;cellular macromolecular complex assembly;cellular macromolecular complex subun…	adenyl nucleotide binding;adenyl ribonucleotide binding;ATP binding;ATPase activity;binding;catalytic activity;enzyme regulator activity;hydrolase activity;hydrolase activity, acting on acid anhydrides;hydrolase activity, acting on acid anhydrides, in phosphorus-containing anhydrides;identical protein binding;nitric-oxide synthase regulator activity;nucleoside-triphosphatase activity;nucleotide b…	cell part;cytoplasm;cytoplasmic membrane-bounded vesicle;cytoplasmic part;cytoplasmic vesicle;cytosol;intracellular membrane-bounded organelle;intracellular organelle;intracellular part;melanosome;membrane;membrane-bounded organelle;membrane-bounded vesicle;organelle;pigment granule;plasma membrane;vesicle	0.19065	0.156075	0.150072	0.149284	0.160144	0.179029	0.111001	0.127811	0.133126	0.123076	0.14152	0.126516	0.117855	0.104977	0.128647	0.117987	0.095849	0.151125	0	89927000000	12	12	14	12	6	9	13	10	15	14	4	6	15	14	14	11	3	8
	ATP synthase subunit beta, mitochondrial;ATP synthase subunit beta	ATP5B	anatomical structure formation involved in morphogenesis;angiogenesis;ATP biosynthetic process;ATP hydrolysis coupled proton transport;ATP metabolic process;ATP synthesis coupled proton transport;biological regulation;biosynthetic process;cation homeostasis;cation transport;cellular biosynthetic process;cellular cation homeostasis;cellular chemical homeostasis;cellular homeostasis;cellular ion ho…	active transmembrane transporter activity;adenyl nucleotide binding;adenyl ribonucleotide binding;ATP binding;ATPase activity;ATPase activity, coupled;ATPase activity, coupled to movement of substances;ATPase activity, coupled to transmembrane movement of ions;ATPase activity, coupled to transmembrane movement of substances;binding;catalytic activity;cation transmembrane transporter activity;cati…	cell part;cell surface;cytoplasmic part;intracellular membrane-bounded organelle;intracellular non-membrane-bounded organelle;intracellular organelle;intracellular organelle part;intracellular part;macromolecular complex;membrane;membrane part;membrane-bounded organelle;mitochondrial inner membrane;mitochondrial membrane;mitochondrial membrane part;mitochondrial nucleoid;mitochondrial part;mitoch…	0.0487822	0.0720343	0.0530689	0.0759	0.125805	0.20486	0.0460127	0.0814851	0.0861855	0.0656904	0.10856	0.0876437	0.0979777	0.0513675	0.0873039	0.0688241	0.113758	0.140628	0	155000000000	11	12	18	12	6	6	10	18	11	12	9	6	13	10	10	6	5	7
	Ras GTPase-activating-like protein IQGAP1	IQGAP1	activation of MAPK activity;anatomical structure development;biological regulation;cell cycle process;cell development;cellular component organization;cellular component organization or biogenesis;cellular developmental process;cellular macromolecule metabolic process;cellular metabolic process;cellular process;cellular protein metabolic process;cellular response to calcium ion;cellular response …	binding;calcium ion binding;calmodulin binding;cation binding;enzyme activator activity;enzyme inhibitor activity;enzyme regulator activity;GTPase activator activity;GTPase inhibitor activity;GTPase regulator activity;ion binding;metal ion binding;nucleoside-triphosphatase regulator activity;protein binding;Ras GTPase activator activity;small GTPase regulator activity	actin filament;cell junction;cell leading edge;cell part;cell projection;cell-cell junction;cytoplasm;cytoskeletal part;intracellular;intracellular membrane-bounded organelle;intracellular organelle;intracellular organelle part;intracellular part;lateral plasma membrane;macromolecular complex;membrane;membrane part;membrane-bounded organelle;microtubule;midbody;neuron projection;nucleus;organelle…	0.171252	0.162128	0.118554	0.120547	0.245494	0.208817	0.173922	0.110463	0.185104	0.128305	0.163159	0.160884	0.115623	0.107629	0.151931	0.143249	0.134911	0.0734924	0	78071000000	16	19	12	11	1	1	18	17	9	10	2	2	15	17	8	16	3	3
	Elongation factor 2	EEF2	biosynthetic process;catabolic process;cellular biosynthetic process;cellular catabolic process;cellular macromolecule biosynthetic process;cellular macromolecule metabolic process;cellular metabolic process;cellular nitrogen compound catabolic process;cellular nitrogen compound metabolic process;cellular process;GTP catabolic process;GTP metabolic process;heterocycle catabolic process;heterocycl…	binding;catalytic activity;GTP binding;GTPase activity;guanyl nucleotide binding;guanyl ribonucleotide binding;hydrolase activity;hydrolase activity, acting on acid anhydrides;hydrolase activity, acting on acid anhydrides, in phosphorus-containing anhydrides;nucleic acid binding;nucleoside-triphosphatase activity;nucleotide binding;purine nucleotide binding;purine ribonucleoside triphosphate bind…	cell part;cytoplasmic part;cytosol;intracellular part;macromolecular complex;polysome;ribonucleoprotein complex	0.16144	0.159212	0.116335	0.109068	0.204765	0.181267	0.134604	0.0905106	0.118135	0.0926331	0.130253	0.134432	0.0887544	0.101229	0.0578907	0.0761126	0.118718	0.191566	0	84099000000	15	14	17	10	4	5	16	9	12	12	5	2	15	12	13	9	4	6
	Periostin	POSTN	anatomical structure development;biological adhesion;biological regulation;cell adhesion;cellular component organization;cellular component organization at cellular level;cellular component organization or biogenesis;cellular component organization or biogenesis at cellular level;cellular process;developmental process;extracellular matrix organization;extracellular structure organization;regulati…	binding;carbohydrate binding;glycosaminoglycan binding;heparin binding;pattern binding;polysaccharide binding	cell part;cytoplasmic part;extracellular matrix;extracellular region part;Golgi apparatus;intracellular membrane-bounded organelle;intracellular organelle;intracellular part;membrane-bounded organelle;organelle;proteinaceous extracellular matrix	0.609207	0.618379	0.389518	0.382064	0.234192	0.142999	0.286372	0.30687	0.242137	0.27118	0.123084	0.171657	0.142521	0.17629	0.119641	0.13269	0.176528	0.0942931	0	93590000000	17	16	12	15	3	3	11	14	11	11	5	3	13	18	9	11	2	3
	Actin, alpha cardiac muscle 1;Actin, alpha skeletal muscle	ACTC1;ACTA1	actin cytoskeleton organization;actin filament organization;actin filament-based movement;actin filament-based process;actin-mediated cell contraction;actin-myosin filament sliding;actomyosin structure organization;anatomical structure development;anatomical structure formation involved in morphogenesis;anatomical structure morphogenesis;apoptosis;cardiac muscle contraction;cardiac muscle tissue …	adenyl nucleotide binding;adenyl ribonucleotide binding;ADP binding;ATP binding;ATPase activity;binding;catalytic activity;cytoskeletal protein binding;hydrolase activity;hydrolase activity, acting on acid anhydrides;hydrolase activity, acting on acid anhydrides, in phosphorus-containing anhydrides;myosin binding;nucleoside-triphosphatase activity;nucleotide binding;protein binding;purine nucleot…	actin filament;actin filament bundle;actomyosin;actomyosin, actin part;cell part;contractile fiber part;cytoplasm;cytoplasmic part;cytoskeletal part;cytoskeleton;cytosol;extracellular membrane-bounded organelle;extracellular organelle;extracellular region part;extracellular vesicular exosome;I band;intracellular non-membrane-bounded organelle;intracellular organelle;intracellular organelle part;i…	0.0277897	0.0429129	0.035291	0.0271162	0.0873206	0.0373174	0.132855	0.0481557	0.0319074	0.0389171	0.15749	0.0250199	0.0369661	0.0623869	0.0334858	0.012953	0.0537642	0.079483	0	756000000000	13	15	12	12	9	8	12	9	7	6	5	8	9	9	8	5	7	8
	Ribosome-binding protein 1	RRBP1	biological regulation;biosynthetic process;cellular biosynthetic process;cellular macromolecule biosynthetic process;cellular macromolecule metabolic process;cellular metabolic process;cellular process;cellular protein metabolic process;cellular response to stimulus;establishment of localization;establishment of protein localization;macromolecule biosynthetic process;macromolecule metabolic proce…	binding;calcium ion binding;cation binding;ion binding;metal ion binding;receptor activity	cell part;cytoplasmic part;endoplasmic reticulum;endoplasmic reticulum part;integral to endoplasmic reticulum membrane;integral to membrane;integral to organelle membrane;intracellular membrane-bounded organelle;intracellular non-membrane-bounded organelle;intracellular organelle;intracellular organelle part;intracellular part;intrinsic to endoplasmic reticulum membrane;intrinsic to membrane;intr…	0.228103	0.198679	0.185973	0.166132	0.194769	0.182846	0.118531	0.115663	0.142411	0.122715	0.239087	0.217337	0.13293	0.0840411	0.131001	0.0982868	0.0632494	0.0839739	0	51504000000	14	13	14	13	1	2	13	15	11	8	1	3	16	14	9	7	1	2
	Histone H2B;Histone H2B type 1-K;Histone H2B type 1-D;Histone H2B type 1-C/E/F/G/I;Histone H2B type 2-F;Histone H2B type 1-H;Histone H2B type 1-N;Histone H2B type 1-M;Histone H2B type 1-L;Histone H2B type F-S	HIST2H2BF;HIST1H2BF;HIST1H2BK;HIST1H2BD;HIST1H2BC;HIST1H2BH;HIST1H2BN;HIST1H2BM;HIST1H2BL;H2BFS	biological regulation;cell migration;cell motility;cellular component assembly;cellular component assembly at cellular level;cellular component movement;cellular component organization;cellular component organization at cellular level;cellular component organization or biogenesis;cellular component organization or biogenesis at cellular level;cellular macromolecular complex assembly;cellular macr…	binding;DNA binding;nucleic acid binding	cell part;chromosomal part;extrinsic to membrane;extrinsic to plasma membrane;intracellular membrane-bounded organelle;intracellular organelle;intracellular organelle part;intracellular part;macromolecular complex;membrane part;membrane-bounded organelle;nucleosome;nucleus;organelle;organelle part;plasma membrane part;protein-DNA complex	0.0432307	0.0524605	0.0330017	0.0354417	0.0461437	0.0521938	0.0203147	0.0618266	0.0230635	0.0304544	0.0407481	0.109282	0.023996	0.0420291	0.0120139	0.0187257	0.127316	0.121095	4.41e-130	588000000000	10	9	9	12	5	8	11	6	8	10	4	9	11	11	11	9	4	6
	Collagen alpha-2(I) chain	COL1A2	anatomical structure development;anatomical structure morphogenesis;biological regulation;blood vessel development;cell activation;cell migration;cell motility;cell surface receptor linked signaling pathway;cellular component assembly;cellular component disassembly;cellular component disassembly at cellular level;cellular component movement;cellular component organization;cellular component organ…	binding;binding, bridging;cation binding;extracellular matrix structural constituent;growth factor binding;identical protein binding;ion binding;metal ion binding;platelet-derived growth factor binding;protein binding;protein binding, bridging;structural molecule activity	cell part;collagen;collagen type I;cytoplasmic part;endoplasmic reticulum lumen;endoplasmic reticulum part;extracellular matrix part;extracellular membrane-bounded organelle;extracellular organelle;extracellular region part;extracellular space;extracellular vesicular exosome;fibrillar collagen;intracellular organelle lumen;intracellular organelle part;intracellular part;membrane-bounded organelle…	0.54564	0.521142	0.334642	0.322755	0.294607	0.411841	0.288094	0.260618	0.268958	0.198442	0.14554	0.222123	0.217748	0.191762	0.180032	0.177821	0.0823684	0.0891105	0	41030000000	10	8	12	10	7	7	13	12	7	6	3	5	12	10	8	12	5	5
	Stress-70 protein, mitochondrial	HSPA9	biological regulation;cellular macromolecule metabolic process;cellular metabolic process;cellular process;cellular protein metabolic process;establishment of localization;establishment of localization in cell;establishment of protein localization;establishment of protein localization in mitochondrion;establishment of protein localization to organelle;intracellular protein transport;intracellular…	adenyl nucleotide binding;adenyl ribonucleotide binding;ATP binding;binding;nucleotide binding;protein binding;purine nucleotide binding;purine ribonucleoside triphosphate binding;purine ribonucleotide binding;ribonucleotide binding;unfolded protein binding	cell part;cell surface;cytoplasmic part;intracellular membrane-bounded organelle;intracellular non-membrane-bounded organelle;intracellular organelle;intracellular organelle part;intracellular part;membrane-bounded organelle;mitochondrial nucleoid;mitochondrial part;mitochondrion;non-membrane-bounded organelle;nuclear part;nucleoid;nucleolus;organelle;organelle part	0.100841	0.0976439	0.0745822	0.0839135	0.273625	0.127552	0.0678728	0.077461	0.103493	0.148472	0.422403	0.115365	0.0455511	0.0972285	0.127628	0.134469	0.630369	0.104015	0	90947000000	17	12	13	9	2	5	9	16	9	11	2	3	8	11	10	7	2	3
	Dihydropyrimidinase-related protein 2	DPYSL2	anatomical structure development;axon guidance;biological regulation;catabolic process;cellular aromatic compound metabolic process;cellular catabolic process;cellular component organization;cellular component organization at cellular level;cellular component organization or biogenesis;cellular component organization or biogenesis at cellular level;cellular metabolic process;cellular nitrogen com…	catalytic activity;dihydropyrimidinase activity;hydrolase activity;hydrolase activity, acting on carbon-nitrogen (but not peptide) bonds;hydrolase activity, acting on carbon-nitrogen (but not peptide) bonds, in cyclic amides	axon;cell body;cell part;cell projection;cell projection part;cytoplasm;cytoplasmic part;cytosol;dendrite;growth cone;intracellular membrane-bounded organelle;intracellular organelle;intracellular part;macromolecular complex;membrane;membrane-bounded organelle;mitochondrion;neuron projection;neuronal cell body;organelle;protein complex;site of polarized growth	0.172596	0.178388	0.181341	0.149363	0.147369	0.181669	0.12892	0.151219	0.179379	0.10906	0.0800106	0.179911	0.234889	0.132727	0.0929705	0.126897	0.183753	0.082923	0	64674000000	10	11	12	13	5	4	11	12	7	10	3	2	12	12	8	11	3	3
	Transforming growth factor-beta-induced protein ig-h3	TGFBI	anatomical structure formation involved in morphogenesis;angiogenesis;biological adhesion;biological regulation;cell adhesion;cell proliferation;cellular component organization;cellular component organization at cellular level;cellular component organization or biogenesis;cellular component organization or biogenesis at cellular level;cellular process;developmental process;extracellular matrix or…	binding;extracellular matrix binding;integrin binding;protein binding;protein complex binding;receptor binding	cell part;extracellular matrix;extracellular membrane-bounded organelle;extracellular organelle;extracellular region part;extracellular space;extracellular vesicular exosome;membrane;membrane-bounded organelle;membrane-bounded vesicle;organelle;plasma membrane;proteinaceous extracellular matrix;vesicle	0.840419	0.812979	0.568333	0.481726	0.272203	0.248855	0.418544	0.460279	0.41708	0.349847	0.259912	0.15547	0.269614	0.220874	0.174529	0.196219	0.265974	0.104977	4.39e-263	53295000000	9	15	10	13	1	3	12	16	8	7	4	2	10	11	9	12	4	2
	Elongation factor 1-gamma	EEF1G	multi-organism process;response to biotic stimulus;response to other organism;response to stimulus;response to virus	binding;nucleic acid binding;RNA binding;translation elongation factor activity;translation factor activity, nucleic acid binding	cell part;cytoplasmic part;cytosol;eukaryotic translation elongation factor 1 complex;intracellular part;macromolecular complex;protein complex	0.0701584	0.131356	0.0846581	0.103187	0.159466	0.0932666	0.0918173	0.153066	0.0473033	0.182806	0.174127	0.154891	0.10076	0.194912	0.0771341	0.313569	0.137567	0.1143	2.53e-294	87301000000	10	10	10	11	3	6	9	8	10	14	2	6	10	10	8	9	4	5
	Peptidyl-prolyl cis-trans isomerase;Peptidyl-prolyl cis-trans isomerase A	PPIA	biological regulation;biosynthetic process;cell activation;cell migration;cell motility;cellular biosynthetic process;cellular component movement;cellular component organization;cellular component organization at cellular level;cellular component organization or biogenesis;cellular component organization or biogenesis at cellular level;cellular macromolecule biosynthetic process;cellular macromol…	binding;catalytic activity;cis-trans isomerase activity;isomerase activity;peptide binding;peptidyl-prolyl cis-trans isomerase activity;protein binding;unfolded protein binding;virion binding	cell part;cytoplasm;cytoplasmic part;cytosol;extracellular region;intracellular membrane-bounded organelle;intracellular organelle;intracellular part;membrane-bounded organelle;nucleus;organelle	0.125477	0.104568	0.0844646	0.0757693	0.129723	0.119525	0.0744631	0.0816614	0.0545246	0.0568663	0.0689975	0.0686221	0.0456604	0.0680744	0.0698436	0.0556906	0.0310049	0.0321735	2.91e-176	136000000000	7	8	9	8	7	7	7	10	10	9	8	6	8	9	7	8	6	6
	Alpha-enolase;Enolase	ENO1	aging;alcohol biosynthetic process;alcohol catabolic process;alcohol metabolic process;anatomical structure development;anatomical structure morphogenesis;biological regulation;biosynthetic process;carbohydrate biosynthetic process;carbohydrate catabolic process;carbohydrate metabolic process;catabolic process;cellular biosynthetic process;cellular carbohydrate biosynthetic process;cellular carbo…	binding;carbon-oxygen lyase activity;catalytic activity;cation binding;DNA binding;hydro-lyase activity;ion binding;lyase activity;magnesium ion binding;metal ion binding;nucleic acid binding;nucleic acid binding transcription factor activity;phosphopyruvate hydratase activity;protein binding transcription factor activity;sequence-specific DNA binding transcription factor activity;transcription c…	cell part;contractile fiber part;cytoplasmic part;cytosol;cytosolic part;extracellular membrane-bounded organelle;extracellular organelle;extracellular region part;extracellular vesicular exosome;intracellular membrane-bounded organelle;intracellular organelle;intracellular part;M band;macromolecular complex;membrane;membrane-bounded organelle;membrane-bounded vesicle;nucleus;organelle;organelle …	0.143938	0.146983	0.0960207	0.100323	0.153726	0.10235	0.0946703	0.0589909	0.0907405	0.080497	0.0869031	0.095039	0.055614	0.125798	0.103541	0.103766	0.0559679	0.0750367	0	94355000000	11	8	12	10	7	4	6	6	8	10	5	7	6	7	9	7	7	8
	NADH-cytochrome b5 reductase 3;NADH-cytochrome b5 reductase 3 membrane-bound form;NADH-cytochrome b5 reductase 3 soluble form	CYB5R3	alcohol metabolic process;biosynthetic process;blood circulation;carboxylic acid metabolic process;cellular ketone metabolic process;cellular metabolic process;cellular process;cholesterol biosynthetic process;cholesterol metabolic process;circulatory system process;L-ascorbic acid metabolic process;lipid biosynthetic process;lipid metabolic process;metabolic process;multicellular organismal proc…	adenyl nucleotide binding;adenyl ribonucleotide binding;ADP binding;AMP binding;binding;catalytic activity;coenzyme binding;cofactor binding;cytochrome-b5 reductase activity;FAD binding;flavin adenine dinucleotide binding;NAD binding;nucleotide binding;oxidoreductase activity;oxidoreductase activity, acting on NADH or NADPH;oxidoreductase activity, acting on NADH or NADPH, heme protein as accepto…	cell part;cytoplasmic part;cytosolic part;endoplasmic reticulum;endoplasmic reticulum membrane;endoplasmic reticulum part;hemoglobin complex;intracellular membrane-bounded organelle;intracellular organelle;intracellular organelle part;intracellular part;lipid particle;macromolecular complex;membrane;membrane part;membrane-bounded organelle;mitochondrial inner membrane;mitochondrial membrane;mitoc…	0.060372	0.0656991	0.0559135	0.0697848	0.141896	0.1178	0.0505163	0.0495941	0.0411969	0.0532715	0.0938335	0.119656	0.0398307	0.0335195	0.0505452	0.0442503	NaN	0.0600735	0	108000000000	17	9	14	8	3	2	13	9	12	9	3	2	10	7	9	8	0	2
	Collagen alpha-1(I) chain	COL1A1	anatomical structure development;anatomical structure formation involved in morphogenesis;anatomical structure morphogenesis;biological regulation;biomineral tissue development;biosynthetic process;blood vessel development;bone trabecula formation;cartilage development;cartilage development involved in endochondral bone morphogenesis;cell activation;cell communication;cell differentiation;cell mi…	binding;cation binding;extracellular matrix structural constituent;growth factor binding;identical protein binding;ion binding;metal ion binding;platelet-derived growth factor binding;protein binding;structural molecule activity	cell part;collagen;collagen type I;cytoplasm;cytoplasmic part;endoplasmic reticulum lumen;endoplasmic reticulum part;extracellular matrix part;extracellular region part;extracellular space;fibrillar collagen;intracellular organelle lumen;intracellular organelle part;intracellular part;membrane-enclosed lumen;organelle lumen;organelle part	0.348895	0.490882	0.267753	0.257025	0.241396	0.258171	0.168489	0.169525	0.164557	0.172815	0.0985144	0.102068	0.136211	0.128039	0.130956	0.0977579	0.103975	0.0417188	0	61827000000	8	11	12	11	5	5	13	10	7	7	2	6	8	7	9	9	4	2
	Heat shock protein beta-1	HSPB1	biological regulation;cell death;cell surface receptor linked signaling pathway;cellular component movement;cellular macromolecule metabolic process;cellular metabolic process;cellular nitrogen compound metabolic process;cellular process;cellular response to chemical stimulus;cellular response to growth factor stimulus;cellular response to organic substance;cellular response to stimulus;cellular …	binding;enzyme binding;enzyme inhibitor activity;enzyme regulator activity;kinase binding;kinase inhibitor activity;kinase regulator activity;protein binding;protein kinase binding;protein kinase C binding;protein kinase C inhibitor activity;protein kinase inhibitor activity;protein kinase regulator activity;protein serine/threonine kinase inhibitor activity;small conjugating protein binding;ubiq…	cell part;cell surface;contractile fiber part;cytoplasmic part;cytoskeletal part;cytoskeleton;cytosol;intracellular membrane-bounded organelle;intracellular non-membrane-bounded organelle;intracellular organelle;intracellular organelle part;intracellular part;macromolecular complex;membrane;membrane-bounded organelle;non-membrane-bounded organelle;nucleus;organelle;organelle part;plasma membrane;…	0.0757471	0.0847939	0.0836306	0.0429844	0.0752087	0.0655804	0.0482671	0.0351151	0.0731756	0.0526957	0.0698678	0.089531	0.0285084	0.0562004	0.0696411	0.114221	0.059237	0.066856	0	145000000000	10	10	12	9	3	3	10	11	8	8	3	2	4	10	8	6	8	4
	UDP-glucose 6-dehydrogenase	UGDH	alcohol metabolic process;amine metabolic process;aminoglycan biosynthetic process;aminoglycan metabolic process;anatomical structure morphogenesis;biosynthetic process;carbohydrate biosynthetic process;carbohydrate metabolic process;carboxylic acid biosynthetic process;carboxylic acid metabolic process;cellular biosynthetic process;cellular carbohydrate metabolic process;cellular ketone metaboli…	binding;catalytic activity;coenzyme binding;cofactor binding;electron carrier activity;NAD binding;nucleotide binding;oxidoreductase activity;oxidoreductase activity, acting on CH-OH group of donors;oxidoreductase activity, acting on the CH-OH group of donors, NAD or NADP as acceptor;UDP-glucose 6-dehydrogenase activity	cell part;cytoplasmic part;cytosol;intracellular part	0.146947	0.159544	0.111087	0.0948752	0.218896	0.178942	0.122183	0.109631	0.165944	0.0986606	0.184386	0.137611	0.114457	0.119067	0.163131	0.15062	0.108202	0.123706	5.26e-268	49325000000	10	7	8	10	5	5	10	10	7	9	5	5	7	8	6	7	6	3
	Transitional endoplasmic reticulum ATPase	VCP;DKFZp434K0126	activation of caspase activity;aggresome assembly;biological regulation;biosynthetic process;carbohydrate metabolic process;catabolic process;cellular biosynthetic process;cellular carbohydrate metabolic process;cellular catabolic process;cellular component assembly;cellular component assembly at cellular level;cellular component organization;cellular component organization at cellular level;cell…	adenyl nucleotide binding;adenyl ribonucleotide binding;ATP binding;ATPase activity;binding;catalytic activity;hydrolase activity;hydrolase activity, acting on acid anhydrides;hydrolase activity, acting on acid anhydrides, in phosphorus-containing anhydrides;lipid binding;nucleoside-triphosphatase activity;nucleotide binding;polyubiquitin binding;protein binding;purine nucleotide binding;purine r…	cell part;chromosomal part;cytoplasm;cytoplasmic part;cytosol;endoplasmic reticulum;intracellular membrane-bounded organelle;intracellular organelle;intracellular organelle part;intracellular part;macromolecular complex;membrane-bounded organelle;nucleus;organelle;organelle part;proteasome complex;protein complex;site of double-strand break	0.162858	0.18968	0.18358	0.161714	0.146954	0.193626	0.120585	0.123845	0.182352	0.162002	0.0595573	NaN	0.134282	0.109123	0.141587	0.108552	0.0706294	0.12189	0	55870000000	9	11	12	7	1	1	14	9	7	8	2	0	12	8	10	10	3	2
	Transgelin	TAGLN	anatomical structure development;developmental process;muscle organ development;muscle structure development;organ development		cell part;cytoplasm;intracellular part	0.0561229	0.132607	0.108472	0.0638229	0.0742232	0.0708798	0.0914212	0.15759	0.0890607	0.0802534	0.0952355	0.0738957	0.0897133	0.0437302	0.0952764	0.0743535	0.064751	0.0744477	0	70787000000	10	8	11	7	7	7	5	8	7	14	1	4	7	5	9	9	2	4
	Myosin light polypeptide 6	MYL6	actin filament-based movement;actin filament-based process;actin-mediated cell contraction;actin-myosin filament sliding;anatomical structure development;axon guidance;cellular component movement;cellular process;chemotaxis;developmental process;locomotion;muscle filament sliding;muscle tissue development;response to chemical stimulus;response to external stimulus;response to stimulus;skeletal mu…	actin-dependent ATPase activity;ATPase activity;ATPase activity, coupled;binding;calcium ion binding;catalytic activity;cation binding;hydrolase activity;hydrolase activity, acting on acid anhydrides;hydrolase activity, acting on acid anhydrides, in phosphorus-containing anhydrides;ion binding;metal ion binding;motor activity;nucleoside-triphosphatase activity;pyrophosphatase activity;structural …	cell part;cytoplasmic part;cytoskeletal part;cytosol;intracellular organelle part;intracellular part;macromolecular complex;myosin complex;organelle part;protein complex;unconventional myosin complex	0.0703555	0.072141	0.0568778	0.0585506	0.0743715	0.110019	0.0292073	0.0349847	0.0481276	0.0382914	0.0437138	0.0585524	0.0267971	0.0329316	0.0282781	0.0265252	0.0887785	0.110099	5.29e-293	334000000000	9	9	9	7	5	5	6	10	8	8	5	4	5	8	8	7	2	4
	Transgelin-2	TAGLN2	anatomical structure development;developmental process;muscle organ development;muscle structure development;organ development			0.086994	0.105426	0.241585	0.0644334	0.144495	0.147231	0.0446976	0.0762253	0.0952437	0.104087	0.10202	0.0979777	0.0233106	0.0588536	0.0524839	0.0876237	0.128229	0.0895675	0	62538000000	7	6	6	5	8	7	7	8	8	8	8	3	5	7	6	8	6	5
	Dolichyl-diphosphooligosaccharide--protein glycosyltransferase subunit 1	RPN1	biosynthetic process;carbohydrate metabolic process;cellular biosynthetic process;cellular carbohydrate metabolic process;cellular macromolecule biosynthetic process;cellular macromolecule metabolic process;cellular metabolic process;cellular process;cellular protein metabolic process;cotranslational protein targeting to membrane;establishment of localization;establishment of localization in cell…	catalytic activity;dolichyl-diphosphooligosaccharide-protein glycotransferase activity;oligosaccharyl transferase activity;transferase activity;transferase activity, transferring glycosyl groups;transferase activity, transferring hexosyl groups	cell part;cytoplasmic membrane-bounded vesicle;cytoplasmic part;cytoplasmic vesicle;endoplasmic reticulum;endoplasmic reticulum membrane;endoplasmic reticulum part;integral to membrane;intracellular membrane-bounded organelle;intracellular organelle;intracellular organelle part;intracellular part;intrinsic to membrane;macromolecular complex;melanosome;membrane;membrane part;membrane-bounded organ…	0.0835727	0.0899047	0.0625996	0.085985	0.164173	0.0629773	0.107748	0.118811	0.0607392	0.147943	NaN	0.158292	0.100873	0.199026	0.0622919	0.189417	0.0733637	0.150577	0	65425000000	9	11	10	9	2	1	11	8	8	6	0	1	8	9	9	12	2	1
	L-lactate dehydrogenase A chain;L-lactate dehydrogenase	LDHA	alcohol catabolic process;alcohol metabolic process;carbohydrate catabolic process;carbohydrate metabolic process;carboxylic acid metabolic process;catabolic process;cell communication;cellular carbohydrate catabolic process;cellular carbohydrate metabolic process;cellular ketone metabolic process;cellular metabolic process;cellular process;cellular response to external stimulus;cellular response…	catalytic activity;lactate dehydrogenase activity;L-lactate dehydrogenase activity;oxidoreductase activity;oxidoreductase activity, acting on CH-OH group of donors;oxidoreductase activity, acting on the CH-OH group of donors, NAD or NADP as acceptor	cell part;cytoplasm;cytoplasmic part;cytosol;intracellular membrane-bounded organelle;intracellular organelle;intracellular part;membrane-bounded organelle;mitochondrion;organelle	0.175496	0.205794	0.158717	0.127773	0.154248	0.177659	0.100914	0.117083	0.107422	0.102785	0.198519	0.12992	0.0569614	0.101156	0.0951536	0.134731	0.194166	0.0869523	0	93149000000	9	11	6	5	4	4	9	7	8	7	3	3	10	9	8	6	3	4
	Vinculin	VCL	adherens junction assembly;adherens junction organization;anatomical structure morphogenesis;apical junction assembly;biological adhesion;biological regulation;cell activation;cell adhesion;cell junction assembly;cell junction organization;cell projection assembly;cell projection organization;cell-cell adhesion;cell-cell junction assembly;cell-cell junction organization;cell-matrix adhesion;cell-…	actin binding;beta-catenin binding;binding;cadherin binding;cell adhesion molecule binding;cytoskeletal protein binding;protein binding;structural molecule activity	actin cytoskeleton;adherens junction;anchoring junction;cell junction;cell part;cell-cell adherens junction;cell-cell junction;cell-substrate adherens junction;cell-substrate junction;contractile fiber part;costamere;cytoplasmic part;cytoskeleton;cytosol;extracellular region;fascia adherens;focal adhesion;intracellular non-membrane-bounded organelle;intracellular organelle;intracellular part;macr…	0.120755	0.0992857	0.141808	0.173499	0.164508	0.159812	0.17849	0.0664588	0.215828	0.132855	0.133314	0.210622	0.278056	0.41729	0.189299	0.120106	0.169456	0.0719955	0	25144000000	6	3	4	6	13	10	5	2	3	6	11	6	3	1	5	5	13	13
	Protein disulfide-isomerase A3	PDIA3	antigen processing and presentation;antigen processing and presentation of exogenous antigen;antigen processing and presentation of exogenous peptide antigen;antigen processing and presentation of exogenous peptide antigen via MHC class I;antigen processing and presentation of exogenous peptide antigen via MHC class I, TAP-dependent;antigen processing and presentation of peptide antigen;antigen p…	catalytic activity;cysteine-type endopeptidase activity;cysteine-type peptidase activity;disulfide oxidoreductase activity;electron carrier activity;endopeptidase activity;hydrolase activity;hydrolase activity, acting on ester bonds;intramolecular oxidoreductase activity;intramolecular oxidoreductase activity, interconverting keto- and enol-groups;intramolecular oxidoreductase activity, transposi…	cell part;cell surface;cytoplasmic membrane-bounded vesicle;cytoplasmic part;cytoplasmic vesicle;endoplasmic reticulum;endoplasmic reticulum lumen;endoplasmic reticulum part;intracellular membrane-bounded organelle;intracellular organelle;intracellular organelle lumen;intracellular organelle part;intracellular part;melanosome;membrane-bounded organelle;membrane-bounded vesicle;membrane-enclosed l…	0.0782654	0.0692653	0.0859307	0.108623	0.094908	0.114613	0.0992776	0.0818284	0.18725	0.0933488	0.11653	0.0678224	0.0918585	0.134439	0.0530716	0.0608962	0.107804	0.139467	0	57486000000	8	6	9	8	4	4	10	6	7	5	2	5	4	6	10	8	3	5
	Tropomyosin	TPM2				0.0821166	0.103959	0.0642916	0.0483242	0.10093	0.0622656	0.0387859	0.0417326	0.0409633	0.0414423	0.0638492	0.112027	0.034736	0.0454618	0.134289	0.0723855	0.0681482	0.273361	0	97891000000	10	6	13	7	3	2	7	10	9	7	3	2	4	7	7	9	1	3
	Histone H4	HIST1H4L;HIST1H4A;HIST1H4H	anatomical structure homeostasis;ATP-dependent chromatin remodeling;biological regulation;cellular component assembly;cellular component assembly at cellular level;cellular component organization;cellular component organization at cellular level;cellular component organization or biogenesis;cellular component organization or biogenesis at cellular level;cellular macromolecular complex assembly;ce…	binding;DNA binding;nucleic acid binding	actin cytoskeleton;cell part;chromosomal part;cytoskeleton;extracellular region;intracellular membrane-bounded organelle;intracellular non-membrane-bounded organelle;intracellular organelle;intracellular organelle part;intracellular part;macromolecular complex;membrane-bounded organelle;non-membrane-bounded organelle;nuclear part;nucleolus;nucleoplasm;nucleosome;nucleus;organelle;organelle part;p…	0.0708694	0.0545774	0.053894	0.0650527	0.0396472	0.0423391	0.0201708	0.0262826	0.0418143	0.038809	0.0158352	0.0563296	0.148545	0.0265404	0.0222172	0.0450452	0.0142889	0.0652153	0	201000000000	5	10	5	5	6	5	9	7	8	6	2	5	5	8	5	4	7	5
	Glycine--tRNA ligase	GARS	amine metabolic process;amino acid activation;biosynthetic process;bis(5'-nucleosidyl) oligophosphate biosynthetic process;bis(5'-nucleosidyl) oligophosphate metabolic process;carboxylic acid metabolic process;cell death;cellular amine metabolic process;cellular amino acid metabolic process;cellular biosynthetic process;cellular ketone metabolic process;cellular macromolecule metabolic process;ce…	adenyl nucleotide binding;adenyl ribonucleotide binding;aminoacyl-tRNA ligase activity;ATP binding;binding;catalytic activity;glycine-tRNA ligase activity;ligase activity;ligase activity, forming aminoacyl-tRNA and related compounds;ligase activity, forming carbon-oxygen bonds;nucleotide binding;protein binding;protein dimerization activity;purine nucleotide binding;purine ribonucleoside triphosp…	cell part;cytoplasmic membrane-bounded vesicle;cytoplasmic part;cytoplasmic vesicle;cytosol;intracellular membrane-bounded organelle;intracellular organelle;intracellular organelle lumen;intracellular organelle part;intracellular part;membrane-bounded organelle;membrane-bounded vesicle;membrane-enclosed lumen;mitochondrial matrix;mitochondrial part;mitochondrion;organelle;organelle lumen;organell…	0.290685	0.134978	0.118788	0.173956	0.110249	0.114598	0.119067	0.197445	0.115975	0.0829844	0.127293	0.154262	0.0867805	0.106744	0.101527	0.150166	0.168766	0.0616769	0	64980000000	6	8	15	11	2	1	9	8	5	6	2	1	8	7	7	8	1	1
	Annexin A1;Annexin	ANXA1	acid secretion;alpha-beta T cell activation;alpha-beta T cell differentiation;anatomical structure development;arachidonic acid secretion;biological regulation;carboxylic acid transport;cell activation;cell cycle;cell differentiation;cell surface receptor linked signaling pathway;cellular component movement;cellular developmental process;cellular macromolecule metabolic process;cellular metabolic…	binding;binding, bridging;calcium ion binding;calcium-dependent phospholipid binding;cation binding;enzyme inhibitor activity;enzyme regulator activity;ion binding;lipase inhibitor activity;lipid binding;metal ion binding;phospholipase A2 inhibitor activity;phospholipase inhibitor activity;phospholipid binding;protein binding;protein binding, bridging;receptor binding;structural molecule activity	basolateral plasma membrane;cell part;cell projection;cilium;cornified envelope;cytoplasm;cytoplasmic part;cytoskeleton;extracellular membrane-bounded organelle;extracellular organelle;extracellular region part;extracellular space;extracellular vesicular exosome;intracellular membrane-bounded organelle;intracellular non-membrane-bounded organelle;intracellular organelle;intracellular organelle pa…	0.101778	0.151269	0.0936693	0.0838984	0.233734	0.181736	0.0547007	0.104929	0.129185	0.113954	0.25431	0.137001	0.065452	0.0796101	0.0630107	0.0860293	0.171053	0.143894	0	86080000000	8	6	11	10	4	4	4	9	6	7	3	2	5	6	4	6	4	6
	60 kDa heat shock protein, mitochondrial	HSPD1	activation of caspase activity;activation of immune response;activation of innate immune response;adaptive immune response;adaptive immune response based on somatic recombination of immune receptors built from immunoglobulin superfamily domains;B cell activation;B cell activation involved in immune response;B cell cytokine production;B cell mediated immunity;B cell proliferation;biological regula…	adenyl nucleotide binding;adenyl ribonucleotide binding;ATP binding;ATPase activity;binding;catalytic activity;cell surface binding;DNA binding;DNA replication origin binding;hydrolase activity;hydrolase activity, acting on acid anhydrides;hydrolase activity, acting on acid anhydrides, in phosphorus-containing anhydrides;lipopolysaccharide binding;nucleic acid binding;nucleoside-triphosphatase ac…	cell part;cell surface;coated pit;coated vesicle;cytoplasm;cytoplasmic membrane-bounded vesicle;cytoplasmic part;cytoplasmic vesicle;cytosol;early endosome;endosome;extracellular region part;extracellular space;intracellular membrane-bounded organelle;intracellular organelle;intracellular organelle lumen;intracellular organelle part;intracellular part;lipopolysaccharide receptor complex;macromole…	0.094326	0.144363	0.120462	0.0818579	0.131982	0.0534579	0.129663	0.0691579	0.126493	0.0994236	0.0972203	0.0239722	0.143579	0.105354	0.0941701	0.126119	0.292	0.0283272	0	45680000000	6	9	9	11	1	2	6	9	8	8	2	1	8	7	8	6	2	2
	Moesin	MSN	apical protein localization;asymmetric protein localization;biological adhesion;biological regulation;cell adhesion;cell migration;cell motility;cell projection assembly;cell projection organization;cell-cell adhesion;cellular component assembly;cellular component assembly at cellular level;cellular component movement;cellular component organization;cellular component organization at cellular lev…	structural constituent of cytoskeleton;structural molecule activity	apical part of cell;apical plasma membrane;basolateral plasma membrane;cell part;cell projection;cell projection membrane;cell projection part;cytoplasm;cytoskeleton;extracellular membrane-bounded organelle;extracellular organelle;extracellular region part;extracellular vesicular exosome;extrinsic to membrane;filopodium;intracellular non-membrane-bounded organelle;intracellular organelle;intracel…	0.108106	0.207996	0.148342	0.272891	0.121566	0.234309	0.0798531	0.157824	0.127833	0.130329	0.0991072	0.131884	0.0996264	0.127232	0.179628	0.0836877	0.149877	0.0879324	0	55448000000	5	6	6	10	3	6	7	4	8	6	5	3	4	6	9	8	5	3
	Trifunctional enzyme subunit alpha, mitochondrial;Long-chain enoyl-CoA hydratase;Long chain 3-hydroxyacyl-CoA dehydrogenase	HADHA	biosynthetic process;carboxylic acid catabolic process;carboxylic acid metabolic process;cardiolipin acyl-chain remodeling;cardiolipin metabolic process;catabolic process;cellular biosynthetic process;cellular catabolic process;cellular ketone metabolic process;cellular lipid catabolic process;cellular lipid metabolic process;cellular metabolic process;cellular process;fatty acid beta-oxidation;f…	3-hydroxyacyl-CoA dehydrogenase activity;acetyl-CoA C-acetyltransferase activity;acetyl-CoA C-acyltransferase activity;acetyltransferase activity;binding;C-acetyltransferase activity;C-acyltransferase activity;carbon-oxygen lyase activity;carboxylic acid binding;catalytic activity;coenzyme binding;cofactor binding;enoyl-CoA hydratase activity;fatty acid binding;fatty-acyl-CoA binding;hydro-lyase …	cell part;cytoplasmic part;fatty acid beta-oxidation multienzyme complex;intracellular membrane-bounded organelle;intracellular non-membrane-bounded organelle;intracellular organelle;intracellular organelle part;intracellular part;macromolecular complex;membrane;membrane-bounded organelle;mitochondrial inner membrane;mitochondrial membrane;mitochondrial nucleoid;mitochondrial part;mitochondrion;n…	0.113082	0.12152	0.119005	0.129579	0.21328	NaN	0.0769381	0.107358	0.0566376	0.145138	NaN	0.402386	0.167762	0.0854174	0.0712767	0.128867	NaN	0.218121	0	46537000000	9	11	12	8	2	0	7	8	6	5	0	1	7	9	9	9	0	1
	Tropomyosin 3	DKFZp686J1372;TPM3			actin cytoskeleton;cell part;cytoplasm;cytoskeleton;intracellular non-membrane-bounded organelle;intracellular organelle;intracellular part;non-membrane-bounded organelle;organelle	0.142426	0.186238	0.117644	0.0812395	0.333489	0.0813197	0.122068	0.0884429	0.0694324	0.101455	0.57367	0.431537	0.10342	0.0579209	0.14034	0.119501	0.426336	0.57111	0	62116000000	9	11	8	7	4	3	8	10	4	8	1	3	8	5	5	4	3	2
	PDZ and LIM domain protein 5	PDLIM5;LIM	biological regulation;regulation of anatomical structure morphogenesis;regulation of biological process;regulation of cell development;regulation of cell differentiation;regulation of cell morphogenesis;regulation of cell morphogenesis involved in differentiation;regulation of cell projection organization;regulation of cellular component biogenesis;regulation of cellular component organization;re…	actin binding;actinin binding;binding;cation binding;cytoskeletal protein binding;enzyme binding;ion binding;kinase binding;metal ion binding;protein binding;protein kinase binding;protein kinase C binding;transition metal ion binding;zinc ion binding	actin cytoskeleton;cell junction;cell part;contractile fiber part;cytoplasmic part;cytoskeletal part;cytoskeleton;cytosol;intracellular non-membrane-bounded organelle;intracellular organelle;intracellular organelle part;intracellular part;membrane;non-membrane-bounded organelle;organelle;organelle part;plasma membrane;postsynaptic density;postsynaptic membrane;synapse part;synaptic membrane;Z disc	0.133486	0.142558	0.135763	0.116499	0.272759	0.127522	0.114009	0.151377	0.0896777	0.09678	0.174004	0.132607	0.0862548	0.0844394	0.068838	0.0858355	0.188213	0.152154	6.96e-223	38959000000	11	12	9	10	1	2	10	7	5	3	3	1	9	8	4	5	1	2
	ADP/ATP translocase 3	SLC25A6	active induction of host immune response by virus;apoptosis;biological regulation;cell death;cellular macromolecule metabolic process;cellular metabolic process;cellular process;cellular protein metabolic process;death;energy derivation by oxidation of organic compounds;energy reserve metabolic process;establishment of localization;establishment of localization in cell;establishment of protein lo…	active transmembrane transporter activity;antiporter activity;ATP:ADP antiporter activity;secondary active transmembrane transporter activity;solute:solute antiporter activity;transmembrane transporter activity;transporter activity	cell part;cell projection;cilium;cytoplasmic part;integral to membrane;intracellular membrane-bounded organelle;intracellular organelle;intracellular organelle part;intracellular part;intrinsic to membrane;macromolecular complex;membrane;membrane part;membrane-bounded organelle;mitochondrial inner membrane;mitochondrial inner membrane presequence translocase complex;mitochondrial membrane;mitocho…	0.173759	0.0741718	0.0892092	0.0737593	0.163236	0.0778038	0.11542	0.0358983	0.0851589	0.0658091	0.272896	NaN	0.104921	0.0395872	0.0460045	0.0653175	0.0893676	NaN	7.98e-75	66775000000	7	8	6	6	3	3	10	9	7	8	2	0	10	8	6	9	1	0
	Unconventional myosin-Ic	MYO1C	biological regulation;cellular component organization;cellular component organization or biogenesis;cellular membrane organization;cellular process;defense response;establishment of localization;establishment of localization in cell;establishment of protein localization;establishment of RNA localization;immune response;immune system process;innate immune response;intracellular protein transport;i…	adenyl nucleotide binding;adenyl ribonucleotide binding;ATP binding;binding;catalytic activity;hydrolase activity;hydrolase activity, acting on acid anhydrides;hydrolase activity, acting on acid anhydrides, in phosphorus-containing anhydrides;motor activity;nucleoside-triphosphatase activity;nucleotide binding;purine nucleotide binding;purine ribonucleoside triphosphate binding;purine ribonucleot…	basal plasma membrane;brush border;cell part;cell projection;cell projection membrane;cell projection part;cytoplasmic part;cytoskeletal part;cytosol;extracellular membrane-bounded organelle;extracellular organelle;extracellular region part;extracellular vesicular exosome;filamentous actin;intracellular membrane-bounded organelle;intracellular non-membrane-bounded organelle;intracellular organell…	0.103573	0.0855304	0.129542	0.129056	NaN	0.178982	0.143989	0.0859282	0.108552	0.185933	NaN	NaN	0.0833282	0.139696	0.0547507	0.10059	NaN	0.625286	0	41967000000	6	5	7	7	0	2	11	12	9	7	0	0	7	8	6	9	0	1
	Calnexin	CANX	aging;antigen processing and presentation;antigen processing and presentation of exogenous antigen;antigen processing and presentation of exogenous peptide antigen;antigen processing and presentation of exogenous peptide antigen via MHC class II;antigen processing and presentation of peptide antigen;antigen processing and presentation of peptide antigen via MHC class I;antigen processing and pres…	binding;calcium ion binding;cation binding;ion binding;metal ion binding;protein binding;unfolded protein binding	axon;cell body;cell part;cell projection;cell projection cytoplasm;cell projection part;cytoplasmic membrane-bounded vesicle;cytoplasmic part;cytoplasmic vesicle;dendrite cytoplasm;dendritic spine;endoplasmic reticulum;endoplasmic reticulum lumen;endoplasmic reticulum part;integral to endoplasmic reticulum membrane;integral to lumenal side of endoplasmic reticulum membrane;integral to membrane;in…	0.0894298	0.0837179	0.0532069	0.0903492	0.470303	0.145058	0.0701472	0.166382	0.0837112	0.12186	0.105041	NaN	0.065528	0.0816791	0.168468	0.0735156	0.0818284	0.162339	4.31e-234	58222000000	6	8	6	8	2	1	11	9	5	6	3	0	10	7	6	5	2	2
	Unconventional myosin-Ib	MYO1B	actin cytoskeleton organization;actin filament bundle assembly;actin filament organization;actin filament-based movement;actin filament-based process;cellular component assembly;cellular component assembly at cellular level;cellular component movement;cellular component organization;cellular component organization at cellular level;cellular component organization or biogenesis;cellular component …	adenyl nucleotide binding;adenyl ribonucleotide binding;ATP binding;binding;catalytic activity;hydrolase activity;hydrolase activity, acting on acid anhydrides;hydrolase activity, acting on acid anhydrides, in phosphorus-containing anhydrides;lipid binding;microfilament motor activity;motor activity;nucleoside-triphosphatase activity;nucleotide binding;phosphatidylinositol binding;phosphatidylino…	brush border;cell part;cell projection;cytoplasm;cytoskeletal part;filopodium;intracellular organelle part;intracellular part;macromolecular complex;membrane;myosin complex;organelle part;plasma membrane;protein complex	0.0812303	0.271657	0.114645	0.271148	0.216479	0.21496	0.112689	0.215766	0.214312	0.174441	0.832409	0.189088	0.123737	0.114911	0.229168	0.0980672	0.211754	0.297398	0	42034000000	4	4	7	6	1	2	10	8	8	9	1	2	8	9	6	7	1	2
	Tubulin beta-6 chain	TUBB6	cellular component assembly;cellular component assembly at cellular level;cellular component organization;cellular component organization at cellular level;cellular component organization or biogenesis;cellular component organization or biogenesis at cellular level;cellular macromolecular complex assembly;cellular macromolecular complex subunit organization;cellular macromolecule metabolic proces…	binding;catalytic activity;GTP binding;GTPase activity;guanyl nucleotide binding;guanyl ribonucleotide binding;hydrolase activity;hydrolase activity, acting on acid anhydrides;hydrolase activity, acting on acid anhydrides, in phosphorus-containing anhydrides;nucleoside-triphosphatase activity;nucleotide binding;purine nucleotide binding;purine ribonucleoside triphosphate binding;purine ribonucleo…	cell part;cytoplasm;cytoskeletal part;cytoskeleton;intracellular non-membrane-bounded organelle;intracellular organelle;intracellular organelle part;intracellular part;macromolecular complex;membrane;microtubule;microtubule cytoskeleton;non-membrane-bounded organelle;organelle;organelle part;plasma membrane;protein complex	0.251654	0.131424	0.054022	0.111151	0.138955	0.258001	0.0959553	0.121211	0.0783988	0.140812	0.106377	0.1741	0.114103	0.148777	0.0698133	0.144326	0.122314	0.189614	0	43398000000	5	7	4	7	2	1	8	9	6	8	1	3	7	8	8	5	2	3
	Biglycan	BGN	amine metabolic process;aminoglycan biosynthetic process;aminoglycan catabolic process;aminoglycan metabolic process;biosynthetic process;blood vessel remodeling;carbohydrate biosynthetic process;carbohydrate catabolic process;carbohydrate metabolic process;catabolic process;cellular biosynthetic process;cellular catabolic process;cellular macromolecule metabolic process;cellular metabolic proces…	binding;carbohydrate binding;extracellular matrix binding;extracellular matrix structural constituent;glycosaminoglycan binding;pattern binding;polysaccharide binding;structural molecule activity	cell part;cell surface;cytoplasmic membrane-bounded vesicle;cytoplasmic part;cytoplasmic vesicle;extracellular matrix;extracellular region part;Golgi apparatus part;Golgi lumen;intracellular membrane-bounded organelle;intracellular organelle;intracellular organelle lumen;intracellular organelle part;intracellular part;lysosomal lumen;membrane;membrane-bounded organelle;membrane-bounded vesicle;me…	0.520614	0.618277	0.11961	0.136517	NaN	0.364357	0.213707	0.230923	0.295139	0.346388	NaN	NaN	0.170255	0.164927	0.0815281	0.101043	0.1983	NaN	2.16e-275	46581000000	6	3	15	9	0	1	7	7	8	8	0	0	7	5	6	10	1	0
	ATP-citrate synthase	ACLY variant protein;ACLY	acyl-CoA biosynthetic process;acyl-CoA metabolic process;acylglycerol biosynthetic process;acylglycerol metabolic process;ATP catabolic process;ATP metabolic process;biological regulation;biosynthetic process;carbohydrate metabolic process;carboxylic acid metabolic process;catabolic process;cellular biosynthetic process;cellular carbohydrate metabolic process;cellular catabolic process;cellular k…	acid-thiol ligase activity;adenyl nucleotide binding;adenyl ribonucleotide binding;ATP binding;ATP citrate synthase activity;binding;catalytic activity;cation binding;CoA-ligase activity;cofactor binding;ion binding;ligase activity;ligase activity, forming carbon-sulfur bonds;metal ion binding;nucleotide binding;purine nucleotide binding;purine ribonucleoside triphosphate binding;purine ribonucle…	cell part;citrate lyase complex;cytoplasm;cytoplasmic part;cytosol;intracellular membrane-bounded organelle;intracellular organelle;intracellular part;macromolecular complex;membrane;membrane-bounded organelle;mitochondrion;nucleus;organelle;plasma membrane;protein complex	0.186522	0.145307	0.147231	0.14034	NaN	NaN	0.235111	0.125377	0.147826	0.158242	0.510404	NaN	0.108003	0.218768	0.0788173	0.154734	0.213119	0.0734856	0	40475000000	8	9	6	7	0	0	8	10	8	5	1	0	7	11	3	6	2	2
	Tropomyosin alpha-4 chain	TPM4	actin filament-based movement;actin filament-based process;actin-mediated cell contraction;actin-myosin filament sliding;cellular component movement;cellular process;muscle filament sliding;response to chemical stimulus;response to oxidative stress;response to stimulus;response to stress	binding;calcium ion binding;cation binding;ion binding;metal ion binding;structural constituent of muscle;structural molecule activity	actin filament bundle;actomyosin;cell cortex part;cell part;contractile fiber part;cortical cytoskeleton;cytoplasmic part;cytoskeletal part;cytoskeleton;cytosol;filamentous actin;intracellular non-membrane-bounded organelle;intracellular organelle;intracellular organelle part;intracellular part;macromolecular complex;muscle thin filament tropomyosin;non-membrane-bounded organelle;organelle;organe…	0.104207	0.145796	0.103589	0.0884778	0.128928	0.0572895	0.0573117	0.0448026	0.12081	0.0518811	0.100355	0.0219905	0.0866971	0.0597315	0.15	0.111893	0.0280533	0.0292412	0	47668000000	8	8	8	7	4	1	7	4	7	6	3	3	5	5	7	5	1	4
	Galectin-1	LGALS1	apoptosis;B cell activation;B cell activation involved in immune response;B cell differentiation;biological regulation;carbohydrate homeostasis;cell activation;cell activation involved in immune response;cell death;cell differentiation;cellular chemical homeostasis;cellular developmental process;cellular glucose homeostasis;cellular homeostasis;cellular process;cellular response to carbohydrate s…	binding;carbohydrate binding;disaccharide binding;galactoside binding;lactose binding;molecular transducer activity;monosaccharide binding;signal transducer activity;sugar binding	cell part;cell surface;cytoplasm;extracellular matrix;extracellular region part;extracellular space;intracellular membrane-bounded organelle;intracellular organelle;intracellular part;membrane-bounded organelle;nucleus;organelle;proteinaceous extracellular matrix	0.0616232	0.0708349	0.0424657	0.0431492	0.0916688	0.100752	0.0243922	0.0298279	0.028799	0.0315689	0.108456	0.0839118	0.0420722	0.0663533	0.030177	0.0187642	0.069293	0.0774312	1.38e-131	151000000000	9	6	10	7	4	6	6	3	3	3	5	6	7	4	5	3	3	3
	Cofilin-1	CFL1	actin cytoskeleton organization;actin filament depolymerization;actin filament organization;actin filament-based process;actin polymerization or depolymerization;ameboidal cell migration;anatomical structure morphogenesis;axon guidance;biological regulation;cell activation;cell migration;cell motility;cellular component disassembly;cellular component disassembly at cellular level;cellular compone…		actin cytoskeleton;cell cortex part;cell part;cell projection membrane;cell projection part;cortical actin cytoskeleton;cortical cytoskeleton;cytoplasm;cytoplasmic part;cytoskeletal part;cytoskeleton;intracellular membrane-bounded organelle;intracellular non-membrane-bounded organelle;intracellular organelle;intracellular organelle part;intracellular part;lamellipodium membrane;leading edge membr…	0.0698739	0.115928	0.0496275	0.0529352	0.138807	0.136032	0.0528859	0.094367	0.0373424	0.0227236	0.0858714	0.136397	0.0197491	0.0198942	0.0571144	0.065078	0.0759982	0.0775214	1.32e-202	55696000000	7	5	8	6	3	3	6	7	7	5	4	3	5	7	5	5	4	2
	Heat shock protein HSP 90-beta;Putative heat shock protein HSP 90-beta-3	HSP90AB1;HSP90AB3P	anatomical structure development;axon guidance;biological regulation;cellular component organization;cellular component organization or biogenesis;cellular macromolecule metabolic process;cellular metabolic process;cellular process;cellular protein metabolic process;cellular response to chemical stimulus;cellular response to organic cyclic compound;cellular response to organic substance;cellular …	adenyl deoxyribonucleotide binding;adenyl nucleotide binding;adenyl ribonucleotide binding;ATP binding;binding;CTP binding;dATP binding;deoxyribonucleotide binding;enzyme regulator activity;GTP binding;guanyl nucleotide binding;guanyl ribonucleotide binding;nitric-oxide synthase regulator activity;nucleotide binding;protein binding;protein domain specific binding;purine deoxyribonucleotide bindin…	apical plasma membrane;basolateral plasma membrane;brush border membrane;cell part;cell projection membrane;cell projection part;cell surface;cytoplasm;cytoplasmic membrane-bounded vesicle;cytoplasmic part;cytoplasmic vesicle;cytosol;inclusion body;intracellular membrane-bounded organelle;intracellular organelle;intracellular part;melanosome;membrane part;membrane-bounded organelle;membrane-bound…	0.190015	0.171596	0.146102	0.157419	0.265035	0.266497	0.148153	0.148509	0.120902	0.125125	0.318132	0.205681	0.106017	0.0949325	0.11801	0.112838	0.116943	0.224391	0	37565000000	6	7	7	6	2	2	9	5	7	8	2	2	8	7	3	4	2	3
	Nucleophosmin	NPM1	aging;ATP-dependent chromatin remodeling;biological regulation;cell aging;cell cycle process;cellular component assembly;cellular component assembly at cellular level;cellular component organization;cellular component organization at cellular level;cellular component organization or biogenesis;cellular component organization or biogenesis at cellular level;cellular macromolecular complex assembly…	binding;histone binding;identical protein binding;NF-kappaB binding;nucleic acid binding;protein binding;protein binding transcription factor activity;protein dimerization activity;protein heterodimerization activity;protein homodimerization activity;ribonucleoprotein binding;ribosomal large subunit binding;ribosomal small subunit binding;RNA binding;Tat protein binding;transcription coactivator …	cell part;centrosome;cytoplasm;cytoplasmic part;cytoskeletal part;cytosol;intracellular membrane-bounded organelle;intracellular non-membrane-bounded organelle;intracellular organelle;intracellular organelle part;intracellular part;macromolecular complex;membrane-bounded organelle;microtubule organizing center;non-membrane-bounded organelle;nuclear part;nucleolus;nucleoplasm;nucleus;organelle;org…	0.135763	0.143073	0.146852	0.106704	0.126828	NaN	0.063581	0.0845023	0.0807235	0.095661	0.0952273	NaN	0.0639666	0.0689108	0.0819843	0.0537937	0.0759171	0.089191	0	78777000000	6	10	8	7	2	0	3	9	7	6	1	0	7	4	8	5	4	3
	Annexin A5;Annexin	ANXA5	biological regulation;blood coagulation;cellular process;cellular response to stimulus;coagulation;hemostasis;multicellular organismal process;negative regulation of apoptosis;negative regulation of biological process;negative regulation of cell death;negative regulation of cellular process;negative regulation of coagulation;negative regulation of multicellular organismal process;negative regulat…	binding;calcium ion binding;calcium-dependent phospholipid binding;cation binding;cell surface binding;enzyme inhibitor activity;enzyme regulator activity;eukaryotic cell surface binding;ion binding;lipase inhibitor activity;lipid binding;metal ion binding;phospholipase inhibitor activity;phospholipid binding	blood microparticle;cell part;cytoplasm;endothelial microparticle;external side of plasma membrane;extracellular membrane-bounded organelle;extracellular organelle;extracellular region part;extracellular vesicular exosome;intracellular part;membrane part;membrane-bounded organelle;membrane-bounded vesicle;organelle;plasma membrane part;vesicle	0.0945638	0.0763729	0.110724	0.0958736	0.1265	0.103549	0.178921	0.12283	0.27439	0.0886124	0.458071	0.0907653	0.0593361	0.111498	0.0319149	0.0575933	0.182472	0.0904138	0	48049000000	7	9	7	9	3	4	3	7	3	5	2	6	3	5	1	7	3	4
	Plastin-3	PLS3		actin binding;actin filament binding;binding;calcium ion binding;cation binding;cytoskeletal protein binding;ion binding;metal ion binding;protein binding;structural constituent of cytoskeleton;structural molecule activity	cell part;cytoplasm;intracellular part	0.171918	0.236262	0.205473	0.173349	0.362115	NaN	0.16547	0.154234	0.190034	0.14924	0.395526	NaN	0.164829	0.247956	0.127947	0.450577	0.337173	0.0876395	0	34136000000	4	5	6	5	1	0	10	9	6	6	1	0	9	10	5	6	3	1
	Polymerase I and transcript release factor	PTRF	biological regulation;biosynthetic process;cellular biosynthetic process;cellular macromolecule metabolic process;cellular metabolic process;cellular nitrogen compound metabolic process;cellular process;macromolecule metabolic process;metabolic process;nitrogen compound metabolic process;nucleic acid metabolic process;nucleobase-containing compound metabolic process;primary metabolic process;regu…	binding;nucleic acid binding;RNA binding;rRNA binding;rRNA primary transcript binding	caveola;cell part;cytoplasmic part;cytosol;endoplasmic reticulum;intracellular membrane-bounded organelle;intracellular organelle;intracellular organelle part;intracellular part;membrane part;membrane raft;membrane-bounded organelle;mitochondrion;nuclear part;nucleoplasm;organelle;organelle part;plasma membrane part	0.0598685	0.0803338	0.099448	0.0694125	0.235614	0.0746533	0.0268985	0.0616778	0.14236	0.117535	0.042451	0.0594184	0.0234251	0.0951864	0.050262	0.104536	0.0829979	0.0536128	0	67439000000	11	9	6	8	3	1	8	5	6	5	1	1	2	5	5	6	2	2
	Myosin regulatory light chain 12B;Myosin regulatory light chain 12A	MYL12B;MYL12A	axon guidance;biological regulation;chemotaxis;establishment of localization;establishment of localization in cell;establishment of protein localization;establishment of protein localization in membrane;establishment of protein localization in plasma membrane;intracellular protein transport;intracellular transport;locomotion;multicellular organismal process;muscle contraction;muscle system proces…	binding;calcium ion binding;cation binding;ion binding;metal ion binding	actin filament bundle;actomyosin;apical part of cell;cell part;contractile fiber part;cytoplasmic part;cytoskeletal part;cytosol;intracellular organelle part;intracellular part;macromolecular complex;myosin complex;myosin II complex;organelle part;protein complex;stress fiber;Z disc	0.0962984	0.0949161	0.0947195	0.0614876	0.118376	0.0756215	0.0496998	0.0526822	0.0525682	0.057149	0.0808824	0.0660228	0.0313278	0.0271087	0.0320582	0.0223759	0.0339592	NaN	0	159000000000	8	6	7	5	3	3	8	6	8	6	1	2	6	5	7	4	1	0
	Eukaryotic initiation factor 4A-I;Eukaryotic initiation factor 4A-II	EIF4A1;EIF4A2	biological regulation;catabolic process;cell surface receptor linked signaling pathway;cellular catabolic process;cellular macromolecule catabolic process;cellular macromolecule metabolic process;cellular metabolic process;cellular nitrogen compound metabolic process;cellular process;cellular response to chemical stimulus;cellular response to cytokine stimulus;cellular response to organic substan…	adenyl nucleotide binding;adenyl ribonucleotide binding;ATP binding;ATPase activity;ATPase activity, coupled;ATP-dependent helicase activity;binding;catalytic activity;helicase activity;hydrolase activity;hydrolase activity, acting on acid anhydrides;hydrolase activity, acting on acid anhydrides, in phosphorus-containing anhydrides;mRNA binding;nucleic acid binding;nucleoside-triphosphatase activ…	cell part;cytoplasmic part;cytosol;eukaryotic translation initiation factor 4F complex;intracellular part;macromolecular complex;protein complex	0.165658	0.168772	0.135389	0.125247	0.21031	0.148255	0.134349	0.119819	0.114229	0.118601	0.153468	0.514846	0.123315	0.0967474	0.118065	0.0722986	0.10786	0.117013	0	38595000000	5	6	5	6	2	1	10	6	6	4	2	1	5	6	5	8	2	3
	60S ribosomal protein L3	RPL3;rpl3	biosynthetic process;catabolic process;cellular biosynthetic process;cellular catabolic process;cellular component disassembly;cellular component disassembly at cellular level;cellular component organization;cellular component organization at cellular level;cellular component organization or biogenesis;cellular component organization or biogenesis at cellular level;cellular macromolecular complex…	binding;nucleic acid binding;RNA binding;structural constituent of ribosome;structural molecule activity	cell part;cytoplasm;cytoplasmic part;cytosolic large ribosomal subunit;intracellular non-membrane-bounded organelle;intracellular organelle;intracellular organelle part;intracellular part;large ribosomal subunit;macromolecular complex;non-membrane-bounded organelle;nuclear part;nucleolus;organelle;organelle part;ribonucleoprotein complex;ribosome	0.117091	0.1516	0.128912	0.124006	NaN	0.145299	0.0740578	0.0769773	0.0803777	0.115545	0.752512	0.134581	0.0708789	0.0604126	0.0720877	0.147267	NaN	0.330656	4.24e-178	42101000000	7	6	5	6	0	1	10	7	7	8	1	1	8	7	3	5	0	1
	Adenylyl cyclase-associated protein;Adenylyl cyclase-associated protein 1	CAP1	actin cytoskeleton organization;actin filament-based process;activation of adenylate cyclase activity;ameboidal cell migration;anatomical structure morphogenesis;axon guidance;biological regulation;cell activation;cell migration;cell morphogenesis;cell motility;cellular component morphogenesis;cellular component movement;cellular component organization;cellular component organization at cellular …		cell cortex part;cell part;cortical actin cytoskeleton;cortical cytoskeleton;cytoplasmic part;cytoskeletal part;cytoskeleton;intracellular non-membrane-bounded organelle;intracellular organelle;intracellular organelle part;intracellular part;membrane;non-membrane-bounded organelle;organelle;organelle part;plasma membrane	0.197432	0.203168	0.140436	0.140295	0.132742	0.144619	0.11119	0.122907	0.128495	0.126584	0.0954565	0.0913469	0.0906355	0.0656467	0.0816639	0.0629993	0.0638606	0.0823339	0	43516000000	8	7	4	4	1	2	6	7	5	7	1	2	5	9	5	5	1	3
	40S ribosomal protein S9	RPS9	biological regulation;biosynthetic process;catabolic process;cellular biosynthetic process;cellular catabolic process;cellular component disassembly;cellular component disassembly at cellular level;cellular component organization;cellular component organization at cellular level;cellular component organization or biogenesis;cellular component organization or biogenesis at cellular level;cellular …	binding;nucleic acid binding;RNA binding;rRNA binding;structural constituent of ribosome;structural molecule activity;translation regulator activity	cell part;cytosolic small ribosomal subunit;intracellular non-membrane-bounded organelle;intracellular organelle;intracellular organelle part;intracellular part;macromolecular complex;non-membrane-bounded organelle;nuclear part;nucleolus;organelle;organelle part;ribonucleoprotein complex;small ribosomal subunit	0.0828179	0.0751317	0.052833	0.0612506	0.156851	0.120856	0.0471953	0.0500753	0.0582501	0.0513405	0.0798836	0.126378	0.0938253	0.0547757	0.0528931	0.0473314	0.344795	0.23214	2.86e-79	52582000000	4	5	5	3	2	2	10	8	6	9	1	2	7	5	5	6	1	1
	40S ribosomal protein S4, X isoform;40S ribosomal protein S4, Y isoform 2	RPS4X;RPS4Y2	biological regulation;biosynthetic process;catabolic process;cellular biosynthetic process;cellular catabolic process;cellular component disassembly;cellular component disassembly at cellular level;cellular component organization;cellular component organization at cellular level;cellular component organization or biogenesis;cellular component organization or biogenesis at cellular level;cellular …	binding;nucleic acid binding;RNA binding;rRNA binding;structural constituent of ribosome;structural molecule activity	cell part;cytoplasmic part;cytosolic small ribosomal subunit;intracellular non-membrane-bounded organelle;intracellular organelle;intracellular organelle part;intracellular part;macromolecular complex;non-membrane-bounded organelle;organelle;organelle part;polysome;ribonucleoprotein complex;ribosome;small ribosomal subunit	0.133396	0.0951045	0.0796168	0.0986525	0.0804606	NaN	0.0776193	0.0561995	0.138622	0.0568903	0.0630186	NaN	0.0784438	0.0685891	0.123998	0.120222	0.169049	0.0269411	1.48e-147	45971000000	7	7	5	5	1	0	6	9	7	6	1	0	10	8	4	3	2	1
	Histone H3.1;Histone H3.2;Histone H3;Histone H3.3;Histone H3.1t;Histone H3.3C	HIST1H3A;HIST2H3A;H3F3B;H3F3A;HIST3H3;H3F3C	anatomical structure homeostasis;biological regulation;blood coagulation;cell cycle phase;cell cycle process;cellular component assembly;cellular component assembly at cellular level;cellular component organization;cellular component organization at cellular level;cellular component organization or biogenesis;cellular component organization or biogenesis at cellular level;cellular macromolecular …	binding;DNA binding;nucleic acid binding	cell part;chromosomal part;extracellular region;intracellular membrane-bounded organelle;intracellular organelle;intracellular organelle part;intracellular part;macromolecular complex;membrane-bounded organelle;nuclear part;nucleoplasm;nucleosome;nucleus;organelle;organelle part;protein-DNA complex	0.0296114	0.014386	0.0209392	0.0140809	0.0396177	0.0211883	0.0371608	0.0362226	0.0793177	0.0209852	0.0625996	0.0451565	0.0659269	0.0765904	0.0270301	0.0324722	0.0648805	0.0374055	4.66e-43	241000000000	7	5	7	5	5	5	4	5	2	5	4	4	3	6	3	5	4	2
	60S ribosomal protein L15;Ribosomal protein L15	RPL15	biosynthetic process;catabolic process;cellular biosynthetic process;cellular catabolic process;cellular component disassembly;cellular component disassembly at cellular level;cellular component organization;cellular component organization at cellular level;cellular component organization or biogenesis;cellular component organization or biogenesis at cellular level;cellular macromolecular complex…	binding;nucleic acid binding;RNA binding;structural constituent of ribosome;structural molecule activity	cell part;cytoplasmic part;cytosolic large ribosomal subunit;intracellular non-membrane-bounded organelle;intracellular organelle;intracellular organelle part;intracellular part;large ribosomal subunit;macromolecular complex;non-membrane-bounded organelle;organelle;organelle part;ribonucleoprotein complex;ribosome	0.165484	0.143263	0.124964	0.145927	NaN	NaN	0.0790235	0.0852652	0.119904	0.106377	0.144663	0.580976	0.0644929	0.0614048	0.0468102	0.158886	0.283719	NaN	6.05e-119	38361000000	4	6	4	4	0	0	8	8	8	5	1	1	7	10	4	6	1	0
	Trifunctional enzyme subunit beta, mitochondrial;3-ketoacyl-CoA thiolase	HADHB	biosynthetic process;carboxylic acid catabolic process;carboxylic acid metabolic process;cardiolipin acyl-chain remodeling;cardiolipin metabolic process;catabolic process;cellular biosynthetic process;cellular catabolic process;cellular ketone metabolic process;cellular lipid catabolic process;cellular lipid metabolic process;cellular metabolic process;cellular process;fatty acid beta-oxidation;f…	3-hydroxyacyl-CoA dehydrogenase activity;acetyl-CoA C-acyltransferase activity;binding;C-acyltransferase activity;carbon-oxygen lyase activity;carboxylic acid binding;catalytic activity;coenzyme binding;cofactor binding;enoyl-CoA hydratase activity;fatty acid binding;fatty-acyl-CoA binding;hydro-lyase activity;lipid binding;long-chain-3-hydroxyacyl-CoA dehydrogenase activity;long-chain-enoyl-CoA …	cell part;cytoplasmic part;endoplasmic reticulum;fatty acid beta-oxidation multienzyme complex;intracellular membrane-bounded organelle;intracellular non-membrane-bounded organelle;intracellular organelle;intracellular organelle part;intracellular part;macromolecular complex;membrane;membrane-bounded organelle;mitochondrial inner membrane;mitochondrial membrane;mitochondrial nucleoid;mitochondria…	0.126859	0.159974	0.121998	0.131266	NaN	0.699898	0.117076	0.209892	0.161868	0.0809466	0.447444	0.657968	0.107613	0.20777	0.173239	0.250611	NaN	0.00205965	0	30800000000	8	5	8	6	0	1	6	6	4	3	1	1	7	6	7	6	0	1
	14-3-3 protein zeta/delta	YWHAZ	amine transport;biological regulation;cell activation;cellular component organization;cellular component organization or biogenesis;cellular macromolecule metabolic process;cellular membrane organization;cellular metabolic process;cellular nitrogen compound metabolic process;cellular process;establishment of localization;establishment of localization in cell;establishment of protein localization;…	catalytic activity;kinase activity;monooxygenase activity;oxidoreductase activity;transferase activity;transferase activity, transferring phosphorus-containing groups	cell leading edge;cell part;cytoplasmic membrane-bounded vesicle;cytoplasmic part;cytoplasmic vesicle;cytoplasmic vesicle membrane;cytoplasmic vesicle part;cytoskeletal part;cytosol;intracellular membrane-bounded organelle;intracellular organelle;intracellular organelle part;intracellular part;macromolecular complex;melanosome;membrane;membrane-bounded organelle;membrane-bounded vesicle;mitochond…	0.169663	0.134858	0.192709	0.167319	0.179144	0.137366	0.0871556	0.103726	0.11134	0.109171	0.0978149	0.0999748	0.0780071	0.0532562	0.0431519	0.0636266	0.0229318	0.0891022	1.93e-270	25323000000	7	8	3	6	1	3	5	7	4	6	1	3	7	4	3	4	1	2
	Isoleucine--tRNA ligase, cytoplasmic	IARS;DKFZp686L0869;DKFZp686L17145	amine metabolic process;amino acid activation;biological regulation;carboxylic acid metabolic process;cellular amine metabolic process;cellular amino acid metabolic process;cellular ketone metabolic process;cellular macromolecule metabolic process;cellular metabolic process;cellular nitrogen compound metabolic process;cellular process;isoleucyl-tRNA aminoacylation;macromolecule metabolic process;…	adenyl nucleotide binding;adenyl ribonucleotide binding;aminoacyl-tRNA editing activity;aminoacyl-tRNA ligase activity;ATP binding;binding;carboxylic ester hydrolase activity;catalytic activity;hydrolase activity;hydrolase activity, acting on ester bonds;isoleucine-tRNA ligase activity;ligase activity;ligase activity, forming aminoacyl-tRNA and related compounds;ligase activity, forming carbon-ox…	cell part;cytoplasm;cytoplasmic part;cytosol;intracellular membrane-bounded organelle;intracellular organelle;intracellular part;membrane-bounded organelle;nucleus;organelle	0.192435	0.256826	0.345091	0.236356	NaN	NaN	0.190925	0.174863	0.208322	0.307791	NaN	NaN	0.121667	0.207268	0.220777	0.228877	NaN	NaN	2.45e-266	18251000000	3	7	5	6	0	0	7	6	8	6	0	0	10	6	6	4	0	0
	Microtubule-associated protein;Microtubule-associated protein 4	MAP4	cell cycle process;cell division;cellular component movement;cellular component organization;cellular component organization at cellular level;cellular component organization or biogenesis;cellular component organization or biogenesis at cellular level;cellular process;cytoskeleton organization;establishment of localization;establishment of localization in cell;establishment of organelle localiza…	structural molecule activity	cell part;cytoplasm;cytoskeletal part;cytoskeleton;intracellular non-membrane-bounded organelle;intracellular organelle;intracellular organelle part;intracellular part;macromolecular complex;membrane;microtubule;microtubule associated complex;microtubule cytoskeleton;mitotic spindle;non-membrane-bounded organelle;organelle;organelle part;plasma membrane;protein complex;spindle	0.143667	0.139644	0.162514	0.120639	0.135785	NaN	0.191213	0.185422	0.159508	0.256213	0.163005	NaN	0.170235	0.0934968	0.130079	0.0869956	NaN	NaN	0	42030000000	14	10	8	3	1	0	6	5	2	3	1	0	6	8	4	3	0	0
	40S ribosomal protein S3	RPS3	activation of caspase activity;biological regulation;biosynthetic process;catabolic process;cellular biosynthetic process;cellular catabolic process;cellular component disassembly;cellular component disassembly at cellular level;cellular component organization;cellular component organization at cellular level;cellular component organization or biogenesis;cellular component organization or biogene…	binding;carbon-oxygen lyase activity;catalytic activity;damaged DNA binding;DNA binding;DNA-(apurinic or apyrimidinic site) lyase activity;endonuclease activity;hydrolase activity;hydrolase activity, acting on ester bonds;iron-sulfur cluster binding;lyase activity;metal cluster binding;mRNA binding;nuclease activity;nucleic acid binding;RNA binding;structural constituent of ribosome;structural mo…	cell part;cell projection membrane;cell projection part;cytoplasm;cytoplasmic part;cytosolic small ribosomal subunit;intracellular membrane-bounded organelle;intracellular non-membrane-bounded organelle;intracellular organelle;intracellular organelle part;intracellular part;leading edge membrane;macromolecular complex;membrane part;membrane-bounded organelle;non-membrane-bounded organelle;nucleus…	0.0858773	0.121998	0.105554	0.166326	NaN	0.203479	0.105089	0.0785831	0.136121	0.0747029	NaN	NaN	0.077712	0.0522171	0.0677642	0.0769143	NaN	0.552953	6.76e-200	43287000000	5	7	6	9	0	2	5	8	3	5	0	0	8	6	4	5	0	1
	Hexokinase-1	HK1	alcohol catabolic process;alcohol metabolic process;apoptotic mitochondrial changes;biological regulation;body fluid secretion;carbohydrate catabolic process;carbohydrate homeostasis;carbohydrate metabolic process;carbohydrate transport;catabolic process;cellular carbohydrate catabolic process;cellular carbohydrate metabolic process;cellular chemical homeostasis;cellular component organization;ce…	adenyl nucleotide binding;adenyl ribonucleotide binding;ATP binding;binding;carbohydrate binding;carbohydrate kinase activity;catalytic activity;fructokinase activity;glucokinase activity;glucose binding;hexokinase activity;hormone binding;kinase activity;mannokinase activity;monosaccharide binding;nucleotide binding;phosphotransferase activity, alcohol group as acceptor;purine nucleotide binding…	cell part;cytoplasmic part;cytosol;intracellular membrane-bounded organelle;intracellular organelle;intracellular organelle part;intracellular part;macromolecular complex;membrane;membrane part;membrane raft;membrane-bounded organelle;mitochondrial membrane;mitochondrial outer membrane;mitochondrial part;mitochondrion;nucleus;organelle;organelle membrane;organelle outer membrane;organelle part;ou…	0.140199	0.191089	0.167859	0.156424	NaN	0.106345	0.143029	0.235626	0.345314	0.214904	0.282717	0.121343	0.140945	0.167506	0.242108	0.221717	0.221905	0.153761	7.61e-237	37967000000	3	9	3	7	0	1	6	7	3	6	2	1	3	6	4	6	3	2
	GTP-binding nuclear protein Ran	RAN	androgen receptor signaling pathway;biological regulation;cell cycle phase;cell cycle process;cell division;cellular component organization;cellular component organization at cellular level;cellular component organization or biogenesis;cellular component organization or biogenesis at cellular level;cellular macromolecule metabolic process;cellular metabolic process;cellular nitrogen compound meta…	androgen receptor binding;binding;catalytic activity;chromatin binding;GTP binding;GTPase activity;guanyl nucleotide binding;guanyl ribonucleotide binding;hormone receptor binding;hydrolase activity;hydrolase activity, acting on acid anhydrides;hydrolase activity, acting on acid anhydrides, in phosphorus-containing anhydrides;nuclear hormone receptor binding;nucleoside-triphosphatase activity;nuc…	cell part;cytoplasmic membrane-bounded vesicle;cytoplasmic part;cytoplasmic vesicle;cytosol;intracellular membrane-bounded organelle;intracellular organelle;intracellular organelle part;intracellular part;macromolecular complex;melanosome;membrane part;membrane-bounded organelle;membrane-bounded vesicle;nuclear part;nuclear pore;nucleoplasm;organelle;organelle part;pigment granule;pore complex;pr…	0.139363	0.117115	0.233981	0.131205	NaN	0.130571	0.176961	0.181294	0.135337	0.131115	0.113051	0.126233	0.157093	0.138065	0.0701964	0.203479	0.0581578	0.0688311	1.05e-144	56208000000	6	5	5	6	0	3	8	6	5	4	2	3	4	4	3	3	1	3
	60S ribosomal protein L7a	RPL7A	biosynthetic process;catabolic process;cellular biosynthetic process;cellular catabolic process;cellular component biogenesis;cellular component biogenesis at cellular level;cellular component disassembly;cellular component disassembly at cellular level;cellular component organization;cellular component organization at cellular level;cellular component organization or biogenesis;cellular componen…	binding;nucleic acid binding;RNA binding;structural constituent of ribosome;structural molecule activity	cell part;cytoplasmic part;cytosolic large ribosomal subunit;intracellular non-membrane-bounded organelle;intracellular organelle;intracellular organelle part;intracellular part;large ribosomal subunit;macromolecular complex;membrane;non-membrane-bounded organelle;organelle;organelle part;polysomal ribosome;ribonucleoprotein complex;ribosome	0.11992	0.118453	0.147485	0.15083	0.11857	0.10933	0.108893	0.0653664	0.149971	0.131779	0.176175	NaN	0.08521	0.0630546	0.145314	0.0772184	0.0872573	0.169994	4.48e-138	36669000000	4	6	5	5	2	3	7	4	4	5	1	0	6	6	4	6	1	1
	Staphylococcal nuclease domain-containing protein 1	SND1	biological regulation;biosynthetic process;cellular biosynthetic process;cellular macromolecule biosynthetic process;cellular macromolecule metabolic process;cellular metabolic process;cellular nitrogen compound metabolic process;cellular process;gene silencing;gene silencing by RNA;interaction with host;interspecies interaction between organisms;macromolecule biosynthetic process;macromolecule m…	adenyl nucleotide binding;adenyl ribonucleotide binding;ATP binding;binding;catalytic activity;hydrolase activity;hydrolase activity, acting on ester bonds;kinase activity;nuclease activity;nucleic acid binding;nucleotide binding;phosphotransferase activity, alcohol group as acceptor;protein binding transcription factor activity;protein kinase activity;protein serine/threonine kinase activity;pur…	cell part;cytoplasm;cytoplasmic membrane-bounded vesicle;cytoplasmic part;cytoplasmic vesicle;intracellular membrane-bounded organelle;intracellular organelle;intracellular part;macromolecular complex;melanosome;membrane-bounded organelle;membrane-bounded vesicle;mitochondrion;nucleus;organelle;pigment granule;ribonucleoprotein complex;RNAi effector complex;RNA-induced silencing complex;vesicle	0.16889	0.15854	0.180146	0.229049	NaN	0.184625	0.198519	0.203295	0.156125	0.182993	NaN	0.152973	0.0800419	0.385236	0.11426	0.173636	0.227489	0.171548	0	36779000000	1	5	5	6	0	1	6	7	6	6	0	1	4	6	5	7	1	2
	Ras-related protein Rab-1A	RAB1A	biological regulation;cell cycle phase;cell cycle process;cellular process;cellular response to stimulus;establishment of localization;establishment of protein localization;intracellular signal transduction;M phase;M phase of mitotic cell cycle;mitotic prophase;prophase;protein transport;regulation of biological process;regulation of cellular process;response to stimulus;signal transduction;small…	binding;catalytic activity;GTP binding;GTPase activity;guanyl nucleotide binding;guanyl ribonucleotide binding;hydrolase activity;hydrolase activity, acting on acid anhydrides;hydrolase activity, acting on acid anhydrides, in phosphorus-containing anhydrides;nucleoside-triphosphatase activity;nucleotide binding;purine nucleotide binding;purine ribonucleoside triphosphate binding;purine ribonucleo…	cell part;cytoplasmic part;endoplasmic reticulum;Golgi apparatus;Golgi apparatus part;Golgi membrane;intracellular membrane-bounded organelle;intracellular organelle;intracellular organelle part;intracellular part;membrane;membrane-bounded organelle;organelle;organelle membrane;organelle part;plasma membrane	0.141903	0.170241	0.147739	0.145423	0.231402	0.113782	0.189785	0.101656	0.219006	0.121412	0.18344	0.158625	0.207004	0.0836256	0.1016	0.137946	NaN	0.130594	1.23e-162	30788000000	4	7	5	6	1	1	7	6	4	3	1	2	5	5	6	5	0	1
	CD44 antigen	CD44	amine metabolic process;aminoglycan catabolic process;aminoglycan metabolic process;anatomical structure development;anatomical structure morphogenesis;biological adhesion;biological regulation;branching involved in prostate gland morphogenesis;branching involved in ureteric bud morphogenesis;branching morphogenesis of a tube;carbohydrate catabolic process;carbohydrate metabolic process;cartilage…	binding;carbohydrate binding;catalytic activity;collagen binding;glycosaminoglycan binding;hexosaminidase activity;hyaluronic acid binding;hyalurononglucosaminidase activity;hydrolase activity;hydrolase activity, acting on glycosyl bonds;hydrolase activity, hydrolyzing O-glycosyl compounds;pattern binding;polysaccharide binding;protein binding	basolateral plasma membrane;cell part;cell surface;external side of plasma membrane;integral to membrane;integral to plasma membrane;intrinsic to membrane;intrinsic to plasma membrane;membrane;membrane part;plasma membrane part	0.197824	0.154584	0.0948752	0.130268	0.0821941	0.106928	0.126294	0.149537	0.105866	0.145613	0.0516806	0.0478657	0.106872	0.115811	0.0778481	0.0863066	0.0415149	0.0352975	4.35e-80	43117000000	4	4	4	4	1	1	7	5	7	5	1	1	5	7	6	4	1	1
	Hypoxia up-regulated protein 1	HYOU1	activation of signaling protein activity involved in unfolded protein response;anatomical structure development;anatomical structure homeostasis;biological regulation;cell cycle phase;cell cycle process;cellular component assembly;cellular component assembly at cellular level;cellular component organization;cellular component organization at cellular level;cellular component organization or bioge…	adenyl nucleotide binding;adenyl ribonucleotide binding;ATP binding;binding;nucleotide binding;purine nucleotide binding;purine ribonucleoside triphosphate binding;purine ribonucleotide binding;ribonucleotide binding	cell part;cytoplasmic part;endoplasmic reticulum lumen;endoplasmic reticulum part;intracellular organelle lumen;intracellular organelle part;intracellular part;membrane-enclosed lumen;organelle lumen;organelle part	0.237107	0.170069	0.153518	0.102165	NaN	0.312724	0.0587456	0.163677	0.246687	0.133749	NaN	0.209342	0.237509	0.163579	0.27532	0.0723648	NaN	NaN	0	28550000000	2	10	3	4	0	1	6	9	4	6	0	1	6	7	2	6	0	0
	Integrin beta-1	ITGB1	actin cytoskeleton organization;actin filament-based process;actomyosin structure organization;anatomical structure homeostasis;axon guidance;B cell activation;B cell differentiation;biological adhesion;biological regulation;blood coagulation;blood vessel endothelial cell migration;calcium ion homeostasis;calcium-independent cell-matrix adhesion;cardiac cell differentiation;cardiac muscle cell di…	actin binding;binding;cation binding;cytoskeletal protein binding;ion binding;metal ion binding;peptide binding;protein binding;protein dimerization activity;protein heterodimerization activity;receptor activity	acrosomal vesicle;adherens junction;alpha3-beta1 integrin complex;alpha8-beta1 integrin complex;alpha9-beta1 integrin complex;anchoring junction;basement membrane;cell division site part;cell junction;cell part;cell projection;cell surface;cell-cell contact zone;cell-cell junction;cell-substrate adherens junction;cell-substrate junction;cleavage furrow;cytoplasm;cytoplasmic membrane-bounded vesic…	0.188437	0.226186	0.133907	0.151118	NaN	NaN	0.142536	0.136658	0.155912	0.15232	NaN	NaN	0.111822	0.119191	0.144356	0.146474	0.154891	NaN	7.25e-228	36616000000	4	5	5	9	0	0	6	7	4	6	0	0	5	5	5	5	1	0
	6-phosphofructokinase type C	PFKP;PFK-P	alcohol catabolic process;alcohol metabolic process;carbohydrate catabolic process;carbohydrate metabolic process;catabolic process;cellular carbohydrate catabolic process;cellular carbohydrate metabolic process;cellular metabolic process;cellular process;fructose 6-phosphate metabolic process;fructose metabolic process;generation of precursor metabolites and energy;glucose catabolic process;gluc…	6-phosphofructokinase activity;adenyl nucleotide binding;adenyl ribonucleotide binding;ATP binding;binding;carbohydrate kinase activity;catalytic activity;cation binding;ion binding;kinase activity;metal ion binding;nucleotide binding;phosphofructokinase activity;phosphotransferase activity, alcohol group as acceptor;purine nucleotide binding;purine ribonucleoside triphosphate binding;purine ribo…	6-phosphofructokinase complex;cell part;cytoplasmic part;cytosolic part;intracellular part;macromolecular complex;protein complex	0.190185	0.131296	0.257588	0.124412	NaN	NaN	0.445083	0.187375	0.0992208	0.152047	NaN	NaN	0.29072	0.0973344	0.105866	0.157192	0.161074	0.059529	0	27678000000	8	7	4	6	0	0	3	5	5	4	0	0	5	7	6	4	1	1
	60S ribosomal protein L10;60S ribosomal protein L10-like	RPL10;RPL10L	biosynthetic process;catabolic process;cellular biosynthetic process;cellular catabolic process;cellular component disassembly;cellular component disassembly at cellular level;cellular component organization;cellular component organization at cellular level;cellular component organization or biogenesis;cellular component organization or biogenesis at cellular level;cellular macromolecular complex…	structural constituent of ribosome;structural molecule activity	cell part;cytoplasmic part;cytosolic large ribosomal subunit;endoplasmic reticulum;intracellular membrane-bounded organelle;intracellular non-membrane-bounded organelle;intracellular organelle;intracellular organelle part;intracellular part;large ribosomal subunit;macromolecular complex;membrane-bounded organelle;non-membrane-bounded organelle;nucleus;organelle;organelle part;ribonucleoprotein co…	0.192989	0.202755	0.155049	0.1515	NaN	0.270211	0.103662	0.12216	0.201361	0.140953	NaN	NaN	0.0616029	0.0745274	0.0736589	0.133516	NaN	NaN	2.54e-74	27345000000	6	7	7	7	0	1	6	4	2	7	0	0	8	7	1	3	0	0
	Glucose-6-phosphate 1-dehydrogenase	G6PD	alcohol biosynthetic process;alcohol catabolic process;alcohol metabolic process;amine metabolic process;biological regulation;biosynthetic process;carbohydrate biosynthetic process;carbohydrate catabolic process;carbohydrate metabolic process;carboxylic acid metabolic process;catabolic process;cell maturation;cellular amine metabolic process;cellular amino acid metabolic process;cellular biosynt…	binding;carbohydrate binding;catalytic activity;coenzyme binding;cofactor binding;glucose binding;glucose-6-phosphate dehydrogenase activity;monosaccharide binding;NADP binding;nucleotide binding;oxidoreductase activity;oxidoreductase activity, acting on CH-OH group of donors;oxidoreductase activity, acting on the CH-OH group of donors, NAD or NADP as acceptor;sugar binding	cell part;centrosome;cytoplasm;cytoplasmic part;cytoskeletal part;cytosol;internal side of plasma membrane;intracellular membrane-bounded organelle;intracellular non-membrane-bounded organelle;intracellular organelle;intracellular organelle part;intracellular part;membrane part;membrane-bounded organelle;microtubule organizing center;non-membrane-bounded organelle;nucleus;organelle;organelle part…	0.164082	0.140162	0.191932	0.224265	0.218011	NaN	0.100719	0.130238	0.140088	0.106401	0.21504	NaN	0.131794	0.130132	0.15214	0.155227	0.238455	NaN	4.21e-193	29711000000	6	4	5	4	1	0	5	7	4	5	1	0	6	6	4	5	2	0
	60S ribosomal protein L4	RPL4	biosynthetic process;catabolic process;cellular biosynthetic process;cellular catabolic process;cellular component disassembly;cellular component disassembly at cellular level;cellular component organization;cellular component organization at cellular level;cellular component organization or biogenesis;cellular component organization or biogenesis at cellular level;cellular macromolecular complex…	binding;nucleic acid binding;RNA binding;structural constituent of ribosome;structural molecule activity	cell part;cytoplasm;cytoplasmic part;cytosolic large ribosomal subunit;intracellular non-membrane-bounded organelle;intracellular organelle;intracellular organelle part;intracellular part;large ribosomal subunit;macromolecular complex;non-membrane-bounded organelle;nuclear part;nucleolus;organelle;organelle part;ribonucleoprotein complex;ribosome	0.124849	0.160715	0.148567	0.107366	0.387476	0.291187	0.0756378	0.073701	0.114339	0.0779374	NaN	0.417114	0.088942	0.0729513	0.135584	0.169069	NaN	NaN	4.13e-168	41927000000	6	6	7	5	1	1	4	7	5	4	0	1	6	4	4	3	0	0
	Dolichyl-diphosphooligosaccharide--protein glycosyltransferase 48 kDa subunit	DDOST	biosynthetic process;carbohydrate metabolic process;cell activation;cellular biosynthetic process;cellular carbohydrate metabolic process;cellular macromolecule biosynthetic process;cellular macromolecule metabolic process;cellular metabolic process;cellular process;cellular protein metabolic process;cotranslational protein targeting to membrane;defense response;establishment of localization;esta…	catalytic activity;dolichyl-diphosphooligosaccharide-protein glycotransferase activity;oligosaccharyl transferase activity;transferase activity;transferase activity, transferring glycosyl groups;transferase activity, transferring hexosyl groups	cell part;cytoplasmic part;endoplasmic reticulum part;integral to membrane;intracellular organelle part;intracellular part;intrinsic to membrane;macromolecular complex;membrane part;oligosaccharyltransferase complex;organelle part;protein complex	0.109758	0.0642767	0.257582	0.119881	0.0607665	0.0704652	0.103782	0.180173	0.108854	0.068877	NaN	0.0917678	0.0743595	0.0849362	0.177713	0.118298	NaN	NaN	3.56e-224	53280000000	5	4	5	3	1	1	6	6	6	6	0	1	6	6	5	3	0	0
	Voltage-dependent anion-selective channel protein 2	VDAC2	biological regulation;negative regulation of biological process;negative regulation of cellular component organization;negative regulation of cellular process;negative regulation of protein complex assembly;negative regulation of protein polymerization;regulation of biological process;regulation of cellular component biogenesis;regulation of cellular component organization;regulation of cellular …	anion channel activity;anion transmembrane transporter activity;binding;channel activity;gated channel activity;ion channel activity;ion transmembrane transporter activity;nucleotide binding;passive transmembrane transporter activity;porin activity;substrate-specific channel activity;substrate-specific transmembrane transporter activity;substrate-specific transporter activity;transmembrane transp…	cell part;cytoplasmic part;intracellular membrane-bounded organelle;intracellular non-membrane-bounded organelle;intracellular organelle;intracellular organelle part;intracellular part;macromolecular complex;membrane;membrane part;membrane-bounded organelle;mitochondrial inner membrane;mitochondrial membrane;mitochondrial nucleoid;mitochondrial outer membrane;mitochondrial part;mitochondrion;non-…	0.0740972	0.103477	0.0618389	0.098953	0.203047	0.321394	0.193607	0.0254855	0.0475982	0.280503	0.494888	0.266443	0.0911239	0.0478584	0.229234	0.0811838	0.221408	0.307714	5e-148	35471000000	5	5	5	3	2	2	6	5	4	3	1	2	5	4	4	3	2	2
	EH domain-containing protein 2	EHD2	actin cytoskeleton organization;actin filament-based process;biological regulation;blood coagulation;catabolic process;cellular catabolic process;cellular component organization;cellular component organization at cellular level;cellular component organization or biogenesis;cellular component organization or biogenesis at cellular level;cellular membrane organization;cellular metabolic process;cel…	adenyl nucleotide binding;adenyl ribonucleotide binding;ATP binding;binding;calcium ion binding;catalytic activity;cation binding;GTP binding;GTPase activity;guanyl nucleotide binding;guanyl ribonucleotide binding;hydrolase activity;hydrolase activity, acting on acid anhydrides;hydrolase activity, acting on acid anhydrides, in phosphorus-containing anhydrides;ion binding;metal ion binding;nucleic…	cell part;cytoplasmic part;endosomal part;endosome membrane;intracellular membrane-bounded organelle;intracellular organelle;intracellular organelle part;intracellular part;membrane;membrane-bounded organelle;nucleus;organelle;organelle membrane;organelle part;perinuclear region of cytoplasm;plasma membrane;recycling endosome membrane	0.116616	0.109591	0.145978	0.0835483	NaN	0.502661	0.13776	0.229952	0.0776286	0.0920399	NaN	0.339677	0.231355	0.0879757	0.09731	0.142058	NaN	NaN	0	28386000000	5	6	6	8	0	1	2	4	2	7	0	1	5	6	6	4	0	0
	40S ribosomal protein S3a	RPS3A	biological regulation;biosynthetic process;catabolic process;cell differentiation;cellular biosynthetic process;cellular catabolic process;cellular component disassembly;cellular component disassembly at cellular level;cellular component organization;cellular component organization at cellular level;cellular component organization or biogenesis;cellular component organization or biogenesis at cel…	binding;nucleic acid binding;RNA binding;structural constituent of ribosome;structural molecule activity	cell part;cytoplasmic part;cytosolic small ribosomal subunit;intracellular non-membrane-bounded organelle;intracellular organelle;intracellular organelle part;intracellular part;macromolecular complex;non-membrane-bounded organelle;nuclear part;nucleolus;organelle;organelle part;ribonucleoprotein complex;ribosome;small ribosomal subunit	0.0967963	0.242596	0.114754	0.116522	0.164453	0.129094	0.110913	0.0882626	0.218994	0.093135	0.306831	NaN	0.0789836	0.0404618	0.161847	0.146969	NaN	0.058235	1.18e-282	33083000000	7	4	7	3	1	1	6	3	5	3	1	0	9	4	2	6	0	1
	Aspartyl/asparaginyl beta-hydroxylase	ASPH	activation of store-operated calcium channel activity;anatomical structure development;anatomical structure morphogenesis;appendage morphogenesis;biological regulation;calcium ion transmembrane transport;calcium ion transport;calcium-mediated signaling;cation transport;cellular macromolecule metabolic process;cellular metabolic process;cellular process;cellular protein metabolic process;cellular …	binding;calcium ion binding;catalytic activity;cation binding;dioxygenase activity;electron carrier activity;ion binding;ion channel binding;metal ion binding;oxidoreductase activity;oxidoreductase activity, acting on paired donors, with incorporation or reduction of molecular oxygen;oxidoreductase activity, acting on paired donors, with incorporation or reduction of molecular oxygen, 2-oxoglutar…	calcium channel complex;cation channel complex;cell cortex part;cell part;cortical endoplasmic reticulum;cytoplasmic part;endoplasmic reticulum lumen;endoplasmic reticulum membrane;endoplasmic reticulum part;integral to endoplasmic reticulum membrane;integral to membrane;integral to organelle membrane;intracellular organelle lumen;intracellular organelle part;intracellular part;intrinsic to endop…	0.47147	0.232316	0.358584	0.115107	NaN	NaN	0.078774	0.105274	0.161981	0.125285	0.143696	NaN	0.506684	0.130616	0.368152	0.161889	NaN	NaN	5.17e-243	26360000000	3	8	6	4	0	0	5	7	4	4	1	0	5	5	4	6	0	0
	F-actin-capping protein subunit alpha-1	CAPZA1	actin cytoskeleton organization;actin filament capping;actin filament-based process;biological regulation;blood coagulation;cellular component assembly;cellular component movement;cellular component organization;cellular component organization at cellular level;cellular component organization or biogenesis;cellular component organization or biogenesis at cellular level;cellular process;coagulatio…	actin binding;binding;cytoskeletal protein binding;protein binding	cell part;cytoplasmic part;cytoskeletal part;cytosol;extracellular region;F-actin capping protein complex;intracellular organelle part;intracellular part;macromolecular complex;organelle part;protein complex;WASH complex	0.112909	0.146007	0.146816	0.152987	0.137983	0.155256	0.114888	0.140901	0.0857561	0.0798921	0.0736538	0.169276	0.0892051	0.0674356	0.108655	0.121211	0.0503676	0.058874	1.35e-202	20883000000	5	4	3	3	1	1	6	5	3	3	3	1	7	4	4	2	3	4
	Tubulin beta-4B chain	TUBB4B;TUBB2C	biological regulation;cell cycle process;cell killing;cellular component assembly;cellular component assembly at cellular level;cellular component movement;cellular component organization;cellular component organization at cellular level;cellular component organization or biogenesis;cellular component organization or biogenesis at cellular level;cellular macromolecular complex assembly;cellular m…	binding;catalytic activity;GTP binding;GTPase activity;guanyl nucleotide binding;guanyl ribonucleotide binding;hydrolase activity;hydrolase activity, acting on acid anhydrides;hydrolase activity, acting on acid anhydrides, in phosphorus-containing anhydrides;MHC class I protein binding;MHC protein binding;nucleoside-triphosphatase activity;nucleotide binding;protein binding;purine nucleotide bind…	cell part;cytoplasm;cytoplasmic part;cytoskeletal part;cytoskeleton;cytosol;intracellular non-membrane-bounded organelle;intracellular organelle;intracellular organelle part;intracellular part;macromolecular complex;membrane;microtubule;microtubule cytoskeleton;non-membrane-bounded organelle;organelle;organelle part;plasma membrane;protein complex	0.0538036	0.0310847	0.0445507	0.20479	0.062864	0.709522	0.0369744	0.0827649	0.0625601	0.316468	0.0512559	0.766851	0.0580771	0.113962	0.0442512	0.0465548	0.0767268	0.775644	0	76347000000	6	2	4	5	1	2	5	4	6	5	1	2	4	4	3	4	1	2
	Prolow-density lipoprotein receptor-related protein 1;Low-density lipoprotein receptor-related protein 1 85 kDa subunit;Low-density lipoprotein receptor-related protein 1 515 kDa subunit;Low-density lipoprotein receptor-related protein 1 intracellular domain	LRP1	adipose tissue development;alcohol catabolic process;alcohol metabolic process;ameboidal cell migration;anatomical structure development;anatomical structure formation involved in morphogenesis;anatomical structure morphogenesis;anterior/posterior pattern specification;aorta morphogenesis;apoptotic cell clearance;appendage morphogenesis;artery morphogenesis;axis elongation;axis elongation involve…	apolipoprotein binding;binding;calcium ion binding;cargo receptor activity;cation binding;coreceptor activity;coreceptor activity involved in Wnt receptor signaling pathway;enzyme inhibitor activity;enzyme regulator activity;ion binding;kinase inhibitor activity;kinase regulator activity;lipoprotein particle binding;lipoprotein particle receptor activity;lipoprotein particle receptor binding;lipo…	cell body;cell part;cell surface;coated pit;cytoplasmic part;cytoplasmic vesicle;cytoplasmic vesicle membrane;cytoplasmic vesicle part;early endosome;endocytic vesicle membrane;endoplasmic reticulum;endosome;integral to membrane;integral to plasma membrane;intracellular membrane-bounded organelle;intracellular organelle;intracellular organelle part;intracellular part;intrinsic to membrane;intrins…	0.488182	0.25157	0.215397	0.16264	NaN	NaN	0.246982	0.195611	0.178759	0.183213	NaN	NaN	0.237026	0.223307	0.262869	0.154198	NaN	NaN	0	18246000000	3	6	3	3	0	0	10	7	2	4	0	0	8	8	4	3	0	0
	Glycogen phosphorylase, brain form;Phosphorylase	PYGB	5-phosphoribose 1-diphosphate biosynthetic process;5-phosphoribose 1-diphosphate metabolic process;alcohol biosynthetic process;alcohol metabolic process;biological regulation;biosynthetic process;carbohydrate biosynthetic process;carbohydrate catabolic process;carbohydrate homeostasis;carbohydrate metabolic process;catabolic process;cellular biosynthetic process;cellular carbohydrate biosyntheti…	adenyl nucleotide binding;adenyl ribonucleotide binding;AMP binding;ATP binding;bile acid binding;binding;carbohydrate binding;carboxylic acid binding;catalytic activity;cofactor binding;drug binding;glucose binding;glycogen phosphorylase activity;identical protein binding;lipid binding;monocarboxylic acid binding;monosaccharide binding;nucleobase binding;nucleotide binding;phosphorylase activity…	cell part;cytoplasm;cytoplasmic part;cytosol;intracellular part;membrane;plasma membrane	0.137641	0.195223	0.182292	0.25476	NaN	NaN	0.173301	0.20491	0.18945	0.220018	NaN	0.183193	0.227883	0.196832	0.325609	0.234374	NaN	NaN	1.57e-218	18666000000	4	4	4	3	0	0	6	6	8	4	0	1	6	7	5	3	0	0
	Coronin-1C	CORO1C	actin cytoskeleton organization;actin filament-based process;biological regulation;cellular component organization;cellular component organization at cellular level;cellular component organization or biogenesis;cellular component organization or biogenesis at cellular level;cellular membrane organization;cellular process;cellular response to stimulus;cytoskeleton organization;endocytosis;establis…	actin binding;actin filament binding;binding;cytoskeletal protein binding;protein binding	actin cytoskeleton;cell part;cytoskeleton;intracellular non-membrane-bounded organelle;intracellular organelle;intracellular part;non-membrane-bounded organelle;organelle	0.0860335	0.130745	0.109369	0.121435	0.106736	0.135823	0.111151	0.0915368	0.0959798	0.204645	0.21925	0.146503	0.0950554	0.0605583	0.113184	0.114872	0.200083	0.270494	1.34e-169	34376000000	2	4	5	6	1	1	5	5	5	5	2	2	4	5	3	2	2	2
	Actin-related protein 3	ACTR3	actin cytoskeleton organization;actin filament organization;actin filament-based process;actin nucleation;anatomical structure morphogenesis;Arp2/3 complex-mediated actin nucleation;asymmetric cell division;biological regulation;cell cycle;cell cycle cytokinesis;cell cycle process;cell division;cell part morphogenesis;cell projection morphogenesis;cell projection organization;cellular component m…	adenyl nucleotide binding;adenyl ribonucleotide binding;ATP binding;binding;nucleotide binding;purine nucleotide binding;purine ribonucleoside triphosphate binding;purine ribonucleotide binding;ribonucleotide binding	Arp2/3 protein complex;cell junction;cell part;cell projection;cell-substrate junction;cytoplasm;cytoplasmic part;cytoskeletal part;cytosol;excitatory synapse;Golgi apparatus part;Golgi membrane;hemidesmosome;intracellular non-membrane-bounded organelle;intracellular organelle;intracellular organelle part;intracellular part;lamellipodium;macromolecular complex;membrane;non-membrane-bounded organe…	NaN	0.134319	0.12135	0.188694	0.179951	0.210815	0.0927566	0.155327	0.123622	0.14966	0.225245	NaN	0.11426	0.0755113	0.145796	0.15844	0.136793	0.0751702	2.65e-192	30958000000	0	5	4	4	1	2	5	6	5	5	2	0	4	7	4	5	1	1
	60S ribosomal protein L6	RPL6	biological regulation;biosynthetic process;catabolic process;cellular biosynthetic process;cellular catabolic process;cellular component disassembly;cellular component disassembly at cellular level;cellular component organization;cellular component organization at cellular level;cellular component organization or biogenesis;cellular component organization or biogenesis at cellular level;cellular …	binding;DNA binding;nucleic acid binding;RNA binding;structural constituent of ribosome;structural molecule activity	cell part;cytoplasmic part;cytosolic large ribosomal subunit;intracellular non-membrane-bounded organelle;intracellular organelle;intracellular organelle part;intracellular part;large ribosomal subunit;macromolecular complex;non-membrane-bounded organelle;organelle;organelle part;ribonucleoprotein complex;ribosome	0.127034	0.153511	0.126836	0.0860318	0.274037	NaN	0.0906834	0.0847243	0.295015	0.0821233	0.163383	NaN	0.0903691	0.0606924	0.124328	0.0607127	0.125622	NaN	6.52e-243	37390000000	3	5	5	3	2	0	7	9	3	5	1	0	4	7	2	3	2	0
	Palladin	PALLD	cellular component organization;cellular component organization at cellular level;cellular component organization or biogenesis;cellular component organization or biogenesis at cellular level;cellular process;cytoskeleton organization;organelle organization	actinin binding;alpha-actinin binding;binding;cytoskeletal protein binding;muscle alpha-actinin binding;protein binding	actin filament;adherens junction;anchoring junction;cell junction;cell part;cell projection;cell-substrate adherens junction;cell-substrate junction;contractile fiber part;cytoplasmic part;cytoskeletal part;focal adhesion;intracellular membrane-bounded organelle;intracellular organelle;intracellular organelle part;intracellular part;lamellipodium;macromolecular complex;membrane-bounded organelle;…	0.220401	0.146634	0.0929458	0.162535	NaN	NaN	0.0873947	0.12553	0.0920894	0.176738	NaN	NaN	0.230834	0.0958817	0.208736	0.279399	0.339127	0.40988	4.48e-234	18939000000	6	4	6	3	0	0	5	4	4	4	0	0	7	5	5	3	2	1
	Alpha-crystallin B chain	CRYAB	aging;alcohol metabolic process;anatomical structure development;apoptosis;apoptosis involved in morphogenesis;biological regulation;carbohydrate metabolic process;cell death;cellular carbohydrate metabolic process;cellular component assembly;cellular component assembly at cellular level;cellular component organization;cellular component organization at cellular level;cellular component organizat…	binding;cation binding;ion binding;metal ion binding;structural constituent of eye lens;structural molecule activity	actin filament bundle;cell part;cell surface;contractile fiber part;cytoplasm;cytoplasmic part;cytoskeletal part;cytoskeleton;cytosol;Golgi apparatus;intracellular membrane-bounded organelle;intracellular non-membrane-bounded organelle;intracellular organelle;intracellular organelle part;intracellular part;membrane;membrane-bounded organelle;microtubule cytoskeleton;mitochondrion;non-membrane-bou…	0.121281	0.140332	0.0924272	0.113954	NaN	0.165561	0.0936857	0.0520437	0.0748279	0.0829247	0.0828313	0.060485	0.125844	0.0682628	0.0477487	0.140214	0.138273	NaN	2.14e-127	25545000000	7	5	3	5	0	1	8	4	5	3	1	1	8	2	2	2	2	0
	40S ribosomal protein S16	RPS16	biosynthetic process;catabolic process;cellular biosynthetic process;cellular catabolic process;cellular component biogenesis;cellular component biogenesis at cellular level;cellular component disassembly;cellular component disassembly at cellular level;cellular component organization;cellular component organization at cellular level;cellular component organization or biogenesis;cellular componen…	binding;nucleic acid binding;RNA binding;structural constituent of ribosome;structural molecule activity	cell part;cytoplasmic part;cytosolic small ribosomal subunit;intracellular non-membrane-bounded organelle;intracellular organelle;intracellular organelle part;intracellular part;macromolecular complex;non-membrane-bounded organelle;organelle;organelle part;ribonucleoprotein complex;ribosome;small ribosomal subunit	0.122129	0.154084	0.10581	0.196484	0.185263	NaN	0.0431565	0.0840268	0.0709135	0.171829	NaN	NaN	0.0591175	0.146787	0.0361436	0.196309	NaN	NaN	1.96e-60	27480000000	5	4	5	4	1	0	5	6	5	3	0	0	5	8	2	6	0	0
	Histone H2A type 2-A;Histone H2A type 2-C	HIST2H2AA3;HIST2H2AC	cellular component assembly;cellular component assembly at cellular level;cellular component organization;cellular component organization at cellular level;cellular component organization or biogenesis;cellular component organization or biogenesis at cellular level;cellular macromolecular complex assembly;cellular macromolecular complex subunit organization;cellular process;chromatin organization…	binding;DNA binding;nucleic acid binding	cell part;chromosomal part;intracellular membrane-bounded organelle;intracellular organelle;intracellular organelle part;intracellular part;macromolecular complex;membrane-bounded organelle;nucleosome;nucleus;organelle;organelle part;protein-DNA complex	0.0486881	0.052702	0.028499	0.0458826	0.0584895	0.0439551	0.0234327	0.0234299	0.0284877	0.0388497	0.0279503	0.0450452	0.0526481	0.0210542	0.0183182	0.0503639	0.0492561	0.0558377	1.35e-235	101000000000	5	6	5	5	4	4	2	1	3	2	3	4	2	3	2	3	2	3
	Voltage-dependent anion-selective channel protein 1	VDAC1	apoptosis;behavior;behavioral defense response;behavioral fear response;cell communication;cell death;cell-cell signaling;cellular process;cognition;death;defense response;fear response;interaction with host;interspecies interaction between organisms;learning;learning or memory;multicellular organismal process;multicellular organismal response to stress;multi-organism process;neurological system …	anion channel activity;anion transmembrane transporter activity;channel activity;gated channel activity;ion channel activity;ion transmembrane transporter activity;passive transmembrane transporter activity;porin activity;substrate-specific channel activity;substrate-specific transmembrane transporter activity;substrate-specific transporter activity;transmembrane transporter activity;transporter …	cell part;cytoplasmic part;intracellular non-membrane-bounded organelle;intracellular organelle;intracellular organelle part;intracellular part;macromolecular complex;membrane;membrane part;mitochondrial inner membrane;mitochondrial membrane;mitochondrial nucleoid;mitochondrial outer membrane;mitochondrial part;non-membrane-bounded organelle;nucleoid;organelle;organelle inner membrane;organelle m…	0.114801	0.301359	0.158114	0.252001	NaN	NaN	0.0852618	0.308576	0.0471317	0.0924849	NaN	0.793457	0.101656	0.247016	0.670717	0.0915863	0.103621	0.151716	4e-267	34232000000	3	6	4	5	0	0	6	8	3	7	0	1	3	4	2	4	1	1
	Atlastin-3	ATL3	catabolic process;cellular catabolic process;cellular component assembly;cellular component organization;cellular component organization at cellular level;cellular component organization or biogenesis;cellular component organization or biogenesis at cellular level;cellular metabolic process;cellular nitrogen compound catabolic process;cellular nitrogen compound metabolic process;cellular process;…	binding;catalytic activity;GTP binding;GTPase activity;guanyl nucleotide binding;guanyl ribonucleotide binding;hydrolase activity;hydrolase activity, acting on acid anhydrides;hydrolase activity, acting on acid anhydrides, in phosphorus-containing anhydrides;identical protein binding;nucleoside-triphosphatase activity;nucleotide binding;protein binding;purine nucleotide binding;purine ribonucleos…	cell part;cytoplasmic part;endoplasmic reticulum;endoplasmic reticulum membrane;endoplasmic reticulum part;integral to membrane;intracellular membrane-bounded organelle;intracellular organelle;intracellular organelle part;intracellular part;intrinsic to membrane;membrane;membrane part;membrane-bounded organelle;organelle;organelle membrane;organelle part	0.0991965	0.455652	0.143726	0.446376	NaN	0.119059	0.0914542	0.12708	0.094908	0.127087	NaN	NaN	0.0718431	0.0662688	0.0616338	0.100687	0.281919	NaN	0	23865000000	4	2	4	1	0	1	8	5	8	4	0	0	7	6	4	3	1	0
	5-nucleotidase	NT5E	adenosine biosynthetic process;adenosine metabolic process;AMP catabolic process;AMP metabolic process;biological regulation;biosynthetic process;catabolic process;cellular aromatic compound metabolic process;cellular biosynthetic process;cellular catabolic process;cellular macromolecule metabolic process;cellular metabolic process;cellular nitrogen compound biosynthetic process;cellular nitrogen…	5'-nucleotidase activity;binding;catalytic activity;cation binding;hydrolase activity;hydrolase activity, acting on ester bonds;ion binding;metal ion binding;nucleotidase activity;nucleotide binding;phosphatase activity;phosphoric ester hydrolase activity	anchored to membrane;cell part;cytoplasm;extracellular membrane-bounded organelle;extracellular organelle;extracellular region part;extracellular vesicular exosome;intracellular part;intrinsic to membrane;membrane;membrane part;membrane-bounded organelle;membrane-bounded vesicle;organelle;plasma membrane;vesicle	0.153898	0.185641	0.163698	0.16196	NaN	NaN	0.118593	0.103429	0.146007	0.103187	NaN	NaN	0.228121	0.0904138	0.150296	0.0846313	0.171781	0.236519	0	36051000000	7	4	5	6	0	0	6	4	5	1	0	0	4	4	5	4	2	1
	Dihydrolipoyllysine-residue succinyltransferase component of 2-oxoglutarate dehydrogenase complex, mitochondrial	DLST;DLSTP	acetyl-CoA biosynthetic process;acetyl-CoA catabolic process;acetyl-CoA metabolic process;amine catabolic process;amine metabolic process;aspartate family amino acid catabolic process;aspartate family amino acid metabolic process;biosynthetic process;carboxylic acid catabolic process;carboxylic acid metabolic process;catabolic process;cellular amine metabolic process;cellular amino acid catabolic…	catalytic activity;dihydrolipoyllysine-residue succinyltransferase activity;S-acyltransferase activity;S-succinyltransferase activity;succinyltransferase activity;transferase activity;transferase activity, transferring acyl groups;transferase activity, transferring acyl groups other than amino-acyl groups	cell part;cytoplasmic part;dihydrolipoyl dehydrogenase complex;intracellular membrane-bounded organelle;intracellular organelle;intracellular organelle lumen;intracellular organelle part;intracellular part;macromolecular complex;membrane-bounded organelle;membrane-enclosed lumen;mitochondrial alpha-ketoglutarate dehydrogenase complex;mitochondrial matrix;mitochondrial part;mitochondrial tricarbox…	0.1388	0.109346	0.0983437	0.0942193	NaN	NaN	0.111016	0.0895376	0.132449	0.107661	NaN	NaN	0.0834904	0.11902	0.0740749	0.11621	0.286331	NaN	4.87e-147	21209000000	5	6	4	7	0	0	5	6	4	4	0	0	4	4	5	3	1	0
	Lactadherin;Lactadherin short form;Medin	MFGE8	anatomical structure formation involved in morphogenesis;angiogenesis;biological adhesion;biological regulation;cell adhesion;cell recognition;cellular component organization;cellular component organization or biogenesis;cellular membrane organization;cellular process;developmental process;fertilization;interaction with host;interspecies interaction between organisms;membrane invagination;membran…	binding;lipid binding;phosphatidylethanolamine binding;phosphatidylserine binding;phospholipid binding	cell part;external side of plasma membrane;extracellular membrane-bounded organelle;extracellular organelle;extracellular region part;extracellular space;extracellular vesicular exosome;extrinsic to membrane;extrinsic to plasma membrane;membrane part;membrane-bounded organelle;membrane-bounded vesicle;organelle;plasma membrane part;vesicle	0.60161	0.596432	0.253949	0.247056	0.395708	NaN	0.298851	0.306167	0.371196	0.335327	NaN	NaN	0.186833	0.15631	0.126256	0.12432	0.131862	0.164843	2.25e-151	34669000000	4	3	9	5	1	0	7	5	2	2	0	0	5	4	6	2	1	1
	Protein S100-A6	S100A6	anatomical structure morphogenesis;axonogenesis;biological regulation;cell part morphogenesis;cell projection morphogenesis;cell projection organization;cellular component morphogenesis;cellular component organization;cellular component organization at cellular level;cellular component organization or biogenesis;cellular component organization or biogenesis at cellular level;cellular developmenta…	binding;calcium ion binding;calcium-dependent protein binding;cation binding;cytoskeletal protein binding;identical protein binding;ion binding;ion transmembrane transporter activity;metal ion binding;protein binding;protein dimerization activity;protein homodimerization activity;substrate-specific transmembrane transporter activity;substrate-specific transporter activity;transition metal ion bin…	cell part;cell projection;cytoplasm;cytoplasmic part;cytosol;envelope;extrinsic to internal side of plasma membrane;extrinsic to membrane;extrinsic to plasma membrane;intracellular organelle part;intracellular part;membrane part;nuclear envelope;nuclear part;organelle envelope;organelle part;perinuclear region of cytoplasm;plasma membrane part;ruffle	0.228484	0.201635	0.181569	0.167638	0.22116	0.606965	0.15883	0.16374	0.148683	0.153224	0.167374	0.851612	0.0866729	0.0762458	0.0792787	0.0702042	0.138473	NaN	1.05e-42	51721000000	6	5	4	4	3	2	2	5	3	2	2	1	3	5	4	5	1	0
	Nucleoside diphosphate kinase;Nucleoside diphosphate kinase B	NME1-NME2;NME2;NME1	anatomical structure development;biological adhesion;biological regulation;biosynthetic process;carbohydrate homeostasis;cell adhesion;cellular biosynthetic process;cellular chemical homeostasis;cellular glucose homeostasis;cellular homeostasis;cellular macromolecule biosynthetic process;cellular macromolecule metabolic process;cellular metabolic process;cellular nitrogen compound biosynthetic pr…	adenyl nucleotide binding;adenyl ribonucleotide binding;ATP binding;binding;catalytic activity;cation binding;DNA binding;ion binding;kinase activity;metal ion binding;nucleic acid binding;nucleic acid binding transcription factor activity;nucleobase-containing compound kinase activity;nucleoside diphosphate kinase activity;nucleotide binding;phosphotransferase activity, alcohol group as acceptor…	cell part;cell projection;centrosome;cytoplasm;cytoplasmic part;cytoskeletal part;cytosol;intracellular membrane-bounded organelle;intracellular non-membrane-bounded organelle;intracellular organelle;intracellular organelle part;intracellular part;lamellipodium;membrane;membrane-bounded organelle;microtubule organizing center;non-membrane-bounded organelle;nucleus;organelle;organelle part;perinuc…	0.124558	0.264776	0.299691	0.107366	0.312341	0.155926	0.0819236	0.0529307	0.31715	0.0721161	NaN	0.604571	0.172569	0.177807	0.284657	0.0708332	0.280705	0.280078	9.67e-172	19717000000	7	2	2	5	1	1	7	4	3	4	0	1	5	4	3	6	1	1
	40S ribosomal protein S18	RPS18	biosynthetic process;catabolic process;cellular biosynthetic process;cellular catabolic process;cellular component biogenesis;cellular component biogenesis at cellular level;cellular component disassembly;cellular component disassembly at cellular level;cellular component organization;cellular component organization at cellular level;cellular component organization or biogenesis;cellular componen…	binding;nucleic acid binding;RNA binding;rRNA binding;structural constituent of ribosome;structural molecule activity	cell part;collagen;cytosolic small ribosomal subunit;extracellular matrix part;extracellular region part;intracellular organelle part;intracellular part;macromolecular complex;organelle part;ribonucleoprotein complex;small ribosomal subunit	0.102543	0.11985	0.207977	0.0888864	0.213255	0.19959	0.197297	0.0569365	0.249582	0.0834685	0.177523	0.193958	0.0650308	0.0477696	0.158398	0.178834	0.179467	0.252538	3.04e-161	33661000000	4	8	4	5	2	1	5	3	3	5	2	2	3	3	3	2	1	1
	Phosphoglycerate kinase 1;Phosphoglycerate kinase	PGK1	alcohol biosynthetic process;alcohol catabolic process;alcohol metabolic process;biosynthetic process;carbohydrate biosynthetic process;carbohydrate catabolic process;carbohydrate metabolic process;catabolic process;cellular biosynthetic process;cellular carbohydrate biosynthetic process;cellular carbohydrate catabolic process;cellular carbohydrate metabolic process;cellular metabolic process;cel…	adenyl nucleotide binding;adenyl ribonucleotide binding;ATP binding;binding;catalytic activity;kinase activity;nucleotide binding;phosphoglycerate kinase activity;phosphotransferase activity, carboxyl group as acceptor;purine nucleotide binding;purine ribonucleoside triphosphate binding;purine ribonucleotide binding;ribonucleotide binding;transferase activity;transferase activity, transferring ph…	cell part;cytoplasmic part;cytosol;intracellular part	0.146634	0.141697	0.152075	0.223488	0.15467	0.161538	0.0807337	0.11437	0.141756	0.12986	0.281336	0.336945	0.0531899	0.0766594	0.0860786	0.125408	0.219871	0.123115	1.31e-186	19219000000	5	5	3	4	1	1	4	4	4	5	1	3	2	4	2	4	2	3
	Phosphoenolpyruvate carboxykinase [GTP], mitochondrial	PCK2	alcohol biosynthetic process;alcohol metabolic process;alditol biosynthetic process;alditol metabolic process;biological regulation;biosynthetic process;carbohydrate biosynthetic process;carbohydrate homeostasis;carbohydrate metabolic process;carboxylic acid metabolic process;cellular biosynthetic process;cellular carbohydrate biosynthetic process;cellular carbohydrate metabolic process;cellular …	binding;carbon-carbon lyase activity;carboxylic acid binding;carboxy-lyase activity;catalytic activity;cation binding;GDP binding;GTP binding;guanyl nucleotide binding;guanyl ribonucleotide binding;ion binding;kinase activity;lyase activity;magnesium ion binding;manganese ion binding;metal ion binding;nucleotide binding;phosphoenolpyruvate carboxykinase (GTP) activity;phosphoenolpyruvate carboxyk…	cell part;cytoplasmic part;cytosol;intracellular membrane-bounded organelle;intracellular organelle;intracellular organelle lumen;intracellular organelle part;intracellular part;membrane-bounded organelle;membrane-enclosed lumen;mitochondrial matrix;mitochondrial part;mitochondrion;organelle;organelle lumen;organelle part	0.332661	0.107931	0.0829222	0.122314	NaN	NaN	0.171053	0.121536	0.18179	0.327084	NaN	NaN	0.207852	0.205012	0.283652	0.196536	NaN	NaN	1.92e-201	21720000000	4	6	3	6	0	0	6	7	4	3	0	0	3	7	4	4	0	0
	40S ribosomal protein S15a	hCG_1994130;RPS15A	biological regulation;biosynthetic process;catabolic process;cellular biosynthetic process;cellular catabolic process;cellular component disassembly;cellular component disassembly at cellular level;cellular component organization;cellular component organization at cellular level;cellular component organization or biogenesis;cellular component organization or biogenesis at cellular level;cellular …	binding;nucleic acid binding;RNA binding;structural constituent of ribosome;structural molecule activity	cell part;cytoplasmic part;cytosolic small ribosomal subunit;intracellular membrane-bounded organelle;intracellular non-membrane-bounded organelle;intracellular organelle;intracellular organelle part;intracellular part;macromolecular complex;membrane-bounded organelle;mitochondrion;non-membrane-bounded organelle;organelle;organelle part;ribonucleoprotein complex;ribosome;small ribosomal subunit	0.106017	0.0639167	0.0984331	0.0815298	0.0513225	0.102052	0.127369	0.0772473	0.0906859	0.0574538	NaN	0.0191636	0.0802551	0.0775086	0.108576	0.0684277	0.0739052	NaN	7.77e-94	25981000000	3	7	6	5	1	2	3	4	4	5	0	1	3	4	4	4	1	0
	Prohibitin-2	PHB2	anatomical structure development;anatomical structure morphogenesis;biological regulation;biosynthetic process;branching involved in mammary gland duct morphogenesis;branching morphogenesis of a tube;cellular biosynthetic process;cellular macromolecule biosynthetic process;cellular macromolecule metabolic process;cellular metabolic process;cellular nitrogen compound metabolic process;cellular pro…	binding;estrogen receptor binding;hormone receptor binding;nuclear hormone receptor binding;protein binding;receptor binding;steroid hormone receptor binding	cell part;cytoplasmic part;intracellular membrane-bounded organelle;intracellular organelle;intracellular organelle part;intracellular part;membrane;membrane-bounded organelle;mitochondrial inner membrane;mitochondrial membrane;mitochondrial part;nucleus;organelle;organelle inner membrane;organelle membrane;organelle part	0.140694	0.109734	0.108456	0.0944982	NaN	0.153504	0.0925425	0.0560614	0.133066	0.0595785	NaN	NaN	0.0948096	0.19048	0.048143	0.0516725	NaN	NaN	1.04e-161	24344000000	4	6	3	9	0	1	6	7	4	5	0	0	4	4	2	1	0	0
	Fermitin family homolog 2	FERMT2	actin cytoskeleton organization;actin filament-based process;anatomical structure morphogenesis;biological adhesion;biological regulation;cell adhesion;cell junction assembly;cell junction organization;cell migration;cell morphogenesis;cell morphogenesis involved in differentiation;cell motility;cell proliferation;cell surface receptor linked signaling pathway;cell-substrate adhesion;cell-substra…	binding;lipid binding;phosphatidylinositol binding;phosphatidylinositol-3,4,5-trisphosphate binding;phospholipid binding	actin filament bundle;actomyosin;adherens junction;anchoring junction;cell cortex;cell junction;cell part;cell projection membrane;cell projection part;cell-substrate adherens junction;cell-substrate junction;cytoplasmic part;cytoskeletal part;cytoskeleton;cytosol;extrinsic to internal side of plasma membrane;extrinsic to membrane;extrinsic to plasma membrane;filamentous actin;focal adhesion;intr…	0.136211	0.208635	0.147143	0.551107	NaN	NaN	0.107677	0.254405	0.261322	0.547859	0.233493	NaN	0.143792	0.441927	0.122869	0.734021	0.125178	0.462793	0	28675000000	5	3	8	3	0	0	5	3	5	3	1	0	8	4	2	3	1	1
	Calcium/calmodulin-dependent protein kinase type II subunit delta	CAMK2D	activation of meiosis involved in egg activation;anatomical structure development;biological regulation;calcium ion transport;calcium-mediated signaling;cardiac muscle contraction;cation transport;cell communication;cell cycle process;cell differentiation;cell surface receptor linked signaling pathway;cell-cell signaling;cellular developmental process;cellular macromolecule metabolic process;cell…	adenyl nucleotide binding;adenyl ribonucleotide binding;ATP binding;binding;calcium-dependent protein serine/threonine phosphatase activity;calmodulin binding;calmodulin-dependent protein kinase activity;catalytic activity;hydrolase activity;hydrolase activity, acting on ester bonds;kinase activity;nucleotide binding;phosphatase activity;phosphoprotein phosphatase activity;phosphoric ester hydrol…	axon part;calcium- and calmodulin-dependent protein kinase complex;cell body;cell junction;cell part;cell projection part;cell-cell contact zone;cell-cell junction;cytoplasmic part;cytoplasmic vesicle membrane;cytoplasmic vesicle part;cytoskeletal part;cytosol;endocytic vesicle membrane;endoplasmic reticulum membrane;endoplasmic reticulum part;initial segment;intercalated disc;intracellular organ…	0.152241	0.167665	0.174209	0.102946	NaN	0.114033	0.103999	0.0821267	0.124244	0.0907123	NaN	NaN	0.080135	0.0505163	0.164536	0.0580567	NaN	NaN	4.12e-148	21269000000	5	5	7	4	0	1	4	3	5	4	0	0	5	5	4	3	0	0
	Elongation factor Tu, mitochondrial	TUFM	catabolic process;cellular catabolic process;cellular metabolic process;cellular nitrogen compound catabolic process;cellular nitrogen compound metabolic process;cellular process;GTP catabolic process;GTP metabolic process;heterocycle catabolic process;heterocycle metabolic process;metabolic process;nitrogen compound metabolic process;nucleobase-containing compound catabolic process;nucleobase-co…	binding;catalytic activity;GTP binding;GTPase activity;guanyl nucleotide binding;guanyl ribonucleotide binding;hydrolase activity;hydrolase activity, acting on acid anhydrides;hydrolase activity, acting on acid anhydrides, in phosphorus-containing anhydrides;nucleic acid binding;nucleoside-triphosphatase activity;nucleotide binding;purine nucleotide binding;purine ribonucleoside triphosphate bind…	cell part;cytoplasmic part;intracellular;intracellular non-membrane-bounded organelle;intracellular organelle;intracellular organelle part;intracellular part;mitochondrial nucleoid;mitochondrial part;non-membrane-bounded organelle;nucleoid;organelle;organelle part	0.0957509	0.0726745	0.185999	0.158759	NaN	NaN	0.0875779	0.210298	0.130525	0.0861796	NaN	NaN	0.0441205	0.0724156	0.0890541	0.0966903	NaN	NaN	2.57e-293	17265000000	6	4	2	4	0	0	10	5	4	2	0	0	5	6	4	3	0	0
	Histone H1.2	HIST1H1C	cellular component assembly;cellular component assembly at cellular level;cellular component organization;cellular component organization at cellular level;cellular component organization or biogenesis;cellular component organization or biogenesis at cellular level;cellular macromolecular complex assembly;cellular macromolecular complex subunit organization;cellular process;chromatin organization…	binding;DNA binding;nucleic acid binding	cell part;chromosomal part;intracellular membrane-bounded organelle;intracellular organelle;intracellular organelle part;intracellular part;macromolecular complex;membrane-bounded organelle;nucleosome;nucleus;organelle;organelle part;protein-DNA complex	0.162002	0.162949	0.136755	0.188615	0.198217	0.722869	0.140517	0.121574	0.17128	0.112358	0.191082	NaN	0.099302	0.112807	0.0778668	0.241137	0.698813	0.772101	2.53e-155	26437000000	4	4	6	4	2	1	5	4	5	4	1	0	5	3	2	2	1	1
	Glutamate dehydrogenase 1, mitochondrial;Glutamate dehydrogenase;Glutamate dehydrogenase 2, mitochondrial	GLUD1;GLUD2	amine biosynthetic process;amine catabolic process;amine metabolic process;biological regulation;biosynthetic process;carboxylic acid biosynthetic process;carboxylic acid catabolic process;carboxylic acid metabolic process;catabolic process;cellular amine metabolic process;cellular amino acid biosynthetic process;cellular amino acid catabolic process;cellular amino acid metabolic process;cellular…	adenyl nucleotide binding;adenyl ribonucleotide binding;ADP binding;amine binding;amino acid binding;ATP binding;binding;carboxylic acid binding;catalytic activity;coenzyme binding;cofactor binding;glutamate dehydrogenase (NAD+) activity;glutamate dehydrogenase [NAD(P)+] activity;GTP binding;guanyl nucleotide binding;guanyl ribonucleotide binding;identical protein binding;leucine binding;NAD bind…	cell part;cytoplasmic part;intracellular membrane-bounded organelle;intracellular organelle;intracellular organelle lumen;intracellular organelle part;intracellular part;membrane-bounded organelle;membrane-enclosed lumen;mitochondrial matrix;mitochondrial part;mitochondrion;organelle;organelle lumen;organelle part	0.227584	0.196548	0.156168	0.124167	0.756032	0.212753	0.109409	0.187778	0.138607	0.160982	NaN	NaN	0.202208	0.163383	0.178544	0.185641	NaN	NaN	5.55e-183	17031000000	5	6	5	5	1	1	4	4	3	2	0	0	6	3	6	3	0	0
	Mitochondrial 10-formyltetrahydrofolate dehydrogenase	ALDH1L2	10-formyltetrahydrofolate catabolic process;10-formyltetrahydrofolate metabolic process;aromatic compound catabolic process;biosynthetic process;catabolic process;cellular aromatic compound metabolic process;cellular catabolic process;cellular metabolic process;cellular nitrogen compound catabolic process;cellular nitrogen compound metabolic process;cellular process;coenzyme catabolic process;coe…	catalytic activity;formyltetrahydrofolate dehydrogenase activity;hydroxymethyl-, formyl- and related transferase activity;methyltransferase activity;oxidoreductase activity;oxidoreductase activity, acting on the aldehyde or oxo group of donors;oxidoreductase activity, acting on the aldehyde or oxo group of donors, NAD or NADP as acceptor;oxidoreductase activity, acting on the CH-NH group of donor…	cell part;cytoplasm;cytoplasmic part;intracellular membrane-bounded organelle;intracellular organelle;intracellular part;membrane-bounded organelle;mitochondrion;organelle	0.21069	0.182639	0.136435	0.206135	NaN	NaN	0.28747	0.0745771	0.282995	0.267286	NaN	NaN	0.124627	0.168206	0.243925	0.270302	NaN	NaN	7.34e-294	19678000000	6	3	2	8	0	0	6	5	4	2	0	0	6	6	4	2	0	0
	Prohibitin	PHB	biological regulation;biosynthetic process;cellular biosynthetic process;cellular component organization;cellular component organization at cellular level;cellular component organization or biogenesis;cellular component organization or biogenesis at cellular level;cellular macromolecule biosynthetic process;cellular macromolecule metabolic process;cellular metabolic process;cellular nitrogen comp…	binding;DNA binding;nucleic acid binding;nucleic acid binding transcription factor activity;regulatory region DNA binding;regulatory region nucleic acid binding;sequence-specific DNA binding RNA polymerase II transcription factor activity;sequence-specific DNA binding transcription factor activity;transcription regulatory region DNA binding	cell part;cytoplasmic part;integral to membrane;integral to plasma membrane;intracellular membrane-bounded organelle;intracellular organelle;intracellular organelle part;intracellular part;intrinsic to membrane;intrinsic to plasma membrane;membrane;membrane part;membrane-bounded organelle;mitochondrial inner membrane;mitochondrial membrane;mitochondrial part;nuclear part;nucleoplasm;nucleus;organ…	0.116865	0.181616	0.135374	0.138414	NaN	NaN	0.156716	0.0940634	0.148748	0.175081	NaN	NaN	0.162416	0.165749	0.11985	0.11947	0.109473	NaN	2.16e-212	19578000000	5	5	5	6	0	0	4	7	2	5	0	0	4	2	4	4	1	0
	4F2 cell-surface antigen heavy chain	SLC3A2	amine transport;amino acid import;amino acid transport;aromatic amino acid transport;biological regulation;blood coagulation;branched-chain aliphatic amino acid transport;carbohydrate metabolic process;carboxylic acid transport;cell growth;cell migration;cell motility;cellular component movement;cellular process;coagulation;establishment of localization;growth;hemostasis;immune system process;leu…	active transmembrane transporter activity;amine transmembrane transporter activity;amino acid transmembrane transporter activity;antiporter activity;binding;calcium ion transmembrane transporter activity;calcium:cation antiporter activity;calcium:sodium antiporter activity;carboxylic acid transmembrane transporter activity;catalytic activity;cation binding;cation transmembrane transporter activit…	apical plasma membrane;cell part;cell surface;cytoplasmic membrane-bounded vesicle;cytoplasmic part;cytoplasmic vesicle;integral to membrane;intracellular membrane-bounded organelle;intracellular organelle;intracellular part;intrinsic to membrane;melanosome;membrane;membrane part;membrane-bounded organelle;membrane-bounded vesicle;organelle;pigment granule;plasma membrane;plasma membrane part;ves…	0.129019	0.106057	0.0902177	0.0941537	NaN	NaN	0.0775538	0.0682064	0.156595	0.0768717	NaN	NaN	0.132795	0.0844159	0.0921224	0.0850367	NaN	NaN	1.11e-177	25153000000	5	4	6	3	0	0	6	6	3	2	0	0	7	4	5	3	0	0
	B-cell receptor-associated protein 31	BCAP31	antigen processing and presentation;antigen processing and presentation of peptide antigen;antigen processing and presentation of peptide antigen via MHC class I;biological regulation;calcium ion homeostasis;calcium-mediated signaling;calcium-mediated signaling using intracellular calcium source;cation homeostasis;cellular calcium ion homeostasis;cellular cation homeostasis;cellular chemical home…	binding;protein binding;receptor binding	cell part;cytoplasmic part;cytosol;endoplasmic reticulum;endoplasmic reticulum part;endoplasmic reticulum-Golgi intermediate compartment membrane;Golgi apparatus part;Golgi membrane;integral to endoplasmic reticulum membrane;integral to lumenal side of endoplasmic reticulum membrane;integral to membrane;integral to organelle membrane;integral to plasma membrane;intracellular membrane-bounded orga…	0.148646	0.108027	0.0934803	0.103774	0.165408	NaN	0.0874572	0.119556	0.0942521	0.243559	NaN	0.0811543	0.195999	0.120353	0.0425225	0.0785262	0.639847	NaN	3.11e-121	21380000000	6	6	5	4	1	0	4	3	3	1	0	1	6	4	3	5	1	0
	Profilin-1	PFN1	actin cytoskeleton organization;actin filament-based process;anatomical structure formation involved in morphogenesis;biological regulation;cell activation;cell death;cellular component organization;cellular component organization at cellular level;cellular component organization or biogenesis;cellular component organization or biogenesis at cellular level;cellular process;cellular response to ch…	binding;lipid binding;phosphatidylinositol binding;phosphatidylinositol-4,5-bisphosphate binding;phospholipid binding	cell part;cell projection;cytoplasm;cytoskeleton;intracellular membrane-bounded organelle;intracellular non-membrane-bounded organelle;intracellular organelle;intracellular part;membrane-bounded organelle;neuron projection;non-membrane-bounded organelle;nucleus;organelle;synapse	0.136755	0.1254	0.148248	0.0780283	NaN	NaN	0.14124	0.135853	0.0841191	0.0721014	NaN	0.110257	0.124887	0.110684	0.117971	0.167562	0.0834954	NaN	4.45e-156	25362000000	6	7	3	4	0	0	3	5	5	3	0	1	3	3	5	4	1	0
	40S ribosomal protein S8	RPS8	biosynthetic process;catabolic process;cellular biosynthetic process;cellular catabolic process;cellular component disassembly;cellular component disassembly at cellular level;cellular component organization;cellular component organization at cellular level;cellular component organization or biogenesis;cellular component organization or biogenesis at cellular level;cellular macromolecular complex…	structural constituent of ribosome;structural molecule activity	cell part;cytoplasm;cytoplasmic part;cytosolic small ribosomal subunit;intracellular non-membrane-bounded organelle;intracellular organelle;intracellular organelle part;intracellular part;macromolecular complex;non-membrane-bounded organelle;organelle;organelle part;ribonucleoprotein complex;ribosome;small ribosomal subunit	0.107979	0.105073	0.0782	0.0901887	0.0526849	NaN	0.101277	0.0568191	0.0815923	0.0681135	0.109084	NaN	0.0739275	0.0509182	0.0443599	0.0481856	0.200461	0.157831	7.2e-293	36616000000	4	5	4	4	1	0	4	5	4	5	1	0	3	4	3	2	2	2
	60S ribosomal protein L13	RPL13	biosynthetic process;catabolic process;cellular biosynthetic process;cellular catabolic process;cellular component disassembly;cellular component disassembly at cellular level;cellular component organization;cellular component organization at cellular level;cellular component organization or biogenesis;cellular component organization or biogenesis at cellular level;cellular macromolecular complex…	binding;nucleic acid binding;RNA binding;structural constituent of ribosome;structural molecule activity	cell part;cytoplasmic part;cytosolic large ribosomal subunit;intracellular non-membrane-bounded organelle;intracellular organelle;intracellular organelle part;intracellular part;large ribosomal subunit;macromolecular complex;non-membrane-bounded organelle;organelle;organelle part;ribonucleoprotein complex;ribosome	0.130949	0.136666	0.115936	0.128973	NaN	NaN	0.0993587	0.0680118	0.091644	0.0891155	0.148762	0.0626075	0.0657236	0.0485315	NaN	0.0860527	0.0693554	NaN	1.73e-190	30832000000	5	5	5	4	0	0	7	5	3	3	1	1	4	5	0	4	1	0
	Cathepsin B;Cathepsin B light chain;Cathepsin B heavy chain	CTSB	activation of immune response;activation of innate immune response;biological regulation;cellular component disassembly;cellular component disassembly at cellular level;cellular component organization;cellular component organization at cellular level;cellular component organization or biogenesis;cellular component organization or biogenesis at cellular level;cellular process;cellular response to …	catalytic activity;cysteine-type endopeptidase activity;cysteine-type peptidase activity;endopeptidase activity;hydrolase activity;peptidase activity;peptidase activity, acting on L-amino acid peptides	cell part;cytoplasmic membrane-bounded vesicle;cytoplasmic part;cytoplasmic vesicle;extracellular region part;extracellular space;intracellular membrane-bounded organelle;intracellular non-membrane-bounded organelle;intracellular organelle;intracellular organelle part;intracellular part;lysosome;lytic vacuole;melanosome;membrane-bounded organelle;membrane-bounded vesicle;mitochondrion;non-membran…	0.262765	0.219006	0.20604	0.189161	0.362306	0.27153	0.167589	0.162479	0.15432	0.145708	0.316683	NaN	0.0713871	0.0755532	0.0950308	0.0682185	0.0910826	0.126134	0	35779000000	4	3	3	2	1	1	6	4	3	3	1	0	5	7	3	3	2	1
	Cathepsin D;Cathepsin D light chain;Cathepsin D heavy chain	CTSD	antigen processing and presentation;antigen processing and presentation of exogenous antigen;antigen processing and presentation of exogenous peptide antigen;antigen processing and presentation of exogenous peptide antigen via MHC class II;antigen processing and presentation of peptide antigen;antigen processing and presentation of peptide antigen via MHC class II;antigen processing and presentat…	aspartic-type endopeptidase activity;aspartic-type peptidase activity;catalytic activity;endopeptidase activity;hydrolase activity;peptidase activity;peptidase activity, acting on L-amino acid peptides	cell part;cytoplasmic membrane-bounded vesicle;cytoplasmic part;cytoplasmic vesicle;extracellular region part;extracellular space;integral to membrane;intracellular membrane-bounded organelle;intracellular organelle;intracellular organelle lumen;intracellular organelle part;intracellular part;intrinsic to membrane;lysosomal lumen;lysosome;lytic vacuole;melanosome;membrane part;membrane-bounded or…	0.182024	0.18639	0.169421	0.0857979	NaN	NaN	0.19321	0.101689	0.0888391	0.143241	0.138859	0.225802	0.158596	0.0792338	0.1281	0.137329	0.0792372	NaN	3.52e-104	29564000000	4	5	4	3	0	0	6	4	2	4	3	3	4	4	2	3	1	0
	Peroxiredoxin-6	PRDX6	catabolic process;cellular catabolic process;cellular lipid catabolic process;cellular lipid metabolic process;cellular metabolic process;cellular process;cellular response to chemical stimulus;cellular response to hydrogen peroxide;cellular response to oxidative stress;cellular response to reactive oxygen species;cellular response to stimulus;cellular response to stress;hydrogen peroxide catabol…	antioxidant activity;carboxylic ester hydrolase activity;catalytic activity;glutathione peroxidase activity;hydrolase activity;hydrolase activity, acting on ester bonds;lipase activity;oxidoreductase activity;oxidoreductase activity, acting on paired donors, with incorporation or reduction of molecular oxygen;oxidoreductase activity, acting on peroxide as acceptor;peroxidase activity;peroxiredoxi…	cell part;cytoplasmic membrane-bounded vesicle;cytoplasmic part;cytoplasmic vesicle;cytosol;intracellular membrane-bounded organelle;intracellular organelle;intracellular part;lysosome;lytic vacuole;membrane-bounded organelle;membrane-bounded vesicle;organelle;vacuole;vesicle	0.143623	0.155634	0.176046	0.13503	0.439449	0.0786611	0.157824	0.09449	0.111474	0.068465	0.0862573	0.0632933	0.0886988	0.146692	0.126187	0.090709	0.0445543	0.0388783	1.69e-194	17206000000	1	3	4	4	1	1	4	3	4	5	1	1	3	6	4	3	1	2
	Thioredoxin	TXN	antibiotic metabolic process;biological regulation;biosynthetic process;carbohydrate homeostasis;cell communication;cell proliferation;cell redox homeostasis;cell-cell signaling;cellular biosynthetic process;cellular chemical homeostasis;cellular component movement;cellular glucose homeostasis;cellular homeostasis;cellular macromolecule biosynthetic process;cellular macromolecule metabolic proces…	catalytic activity;disulfide oxidoreductase activity;electron carrier activity;oxidoreductase activity;oxidoreductase activity, acting on a sulfur group of donors;peptide disulfide oxidoreductase activity;protein disulfide oxidoreductase activity	axon;cell body;cell part;cell projection;cytoplasmic part;cytosol;dendrite;extracellular region;intracellular membrane-bounded organelle;intracellular organelle;intracellular organelle part;intracellular part;membrane-bounded organelle;mitochondrion;neuron projection;neuronal cell body;nuclear part;nucleoplasm;nucleus;organelle;organelle part	0.0979044	0.0905081	0.150375	0.0858254	0.267217	0.188825	0.0752848	0.0801443	0.0606968	0.0586472	0.195682	0.205763	0.107947	0.0409311	0.202386	0.0842709	0.112696	0.0923531	6.76e-46	12847000000	4	3	3	3	2	1	3	3	3	3	3	2	5	3	4	3	2	1
	60S ribosomal protein L5	RPL5	biosynthetic process;catabolic process;cellular biosynthetic process;cellular catabolic process;cellular component biogenesis;cellular component biogenesis at cellular level;cellular component disassembly;cellular component disassembly at cellular level;cellular component organization;cellular component organization at cellular level;cellular component organization or biogenesis;cellular componen…	5S rRNA binding;binding;nucleic acid binding;RNA binding;rRNA binding;structural constituent of ribosome;structural molecule activity	cell part;cytoplasmic part;cytosolic large ribosomal subunit;intracellular membrane-bounded organelle;intracellular non-membrane-bounded organelle;intracellular organelle;intracellular organelle part;intracellular part;large ribosomal subunit;macromolecular complex;membrane-bounded organelle;non-membrane-bounded organelle;nuclear part;nucleolus;nucleus;organelle;organelle part;ribonucleoprotein c…	0.195411	0.142595	0.148364	0.128624	NaN	NaN	0.17082	0.131975	0.132238	0.104039	NaN	NaN	0.234918	0.122284	0.0574174	0.149515	0.186932	0.190356	4.66e-113	18785000000	4	5	3	5	0	0	4	5	4	5	0	0	3	5	2	3	1	2
	Guanine nucleotide-binding protein G(i) subunit alpha-2	GNAI2;WUGSC:H_LUCA16.1	activation of MAPKK activity;activation of protein kinase activity;adenosine receptor signaling pathway;aging;anatomical structure development;behavior;biological regulation;calcium ion homeostasis;cAMP-mediated signaling;catabolic process;cation homeostasis;cell activation;cell communication;cell cycle;cell development;cell division;cell projection organization;cell proliferation;cell surface re…	acyl binding;binding;catalytic activity;cation binding;enzyme binding;GDP binding;G-protein beta/gamma-subunit complex binding;G-protein coupled photoreceptor activity;G-protein coupled receptor activity;G-protein-coupled receptor binding;GTP binding;GTPase activity;guanyl nucleotide binding;guanyl ribonucleotide binding;hydrolase activity;hydrolase activity, acting on acid anhydrides;hydrolase a…	apical plasma membrane;cell body;cell part;cell projection;cell projection part;centrosome;cilium;cilium part;cytoplasm;cytoplasmic part;cytoskeletal part;cytosol;extrinsic to internal side of plasma membrane;extrinsic to membrane;extrinsic to plasma membrane;heterotrimeric G-protein complex;intracellular;intracellular membrane-bounded organelle;intracellular non-membrane-bounded organelle;intrac…	0.0992452	0.0882493	0.0691085	0.0625144	0.11578	0.141425	0.134956	0.177361	0.187018	0.0858137	0.0984087	0.116803	0.131575	0.0765358	0.0407416	0.0848985	0.189719	0.0843464	8.67e-208	18682000000	3	2	3	3	1	1	5	3	6	3	1	1	4	4	4	5	1	1
	40S ribosomal protein S2	RPS2;rps2;OK/KNS-cl.7	biosynthetic process;catabolic process;cellular biosynthetic process;cellular catabolic process;cellular component disassembly;cellular component disassembly at cellular level;cellular component organization;cellular component organization at cellular level;cellular component organization or biogenesis;cellular component organization or biogenesis at cellular level;cellular macromolecular complex…	binding;nucleic acid binding;RNA binding;structural constituent of ribosome;structural molecule activity	cell part;cytoplasmic part;cytosolic small ribosomal subunit;intracellular non-membrane-bounded organelle;intracellular organelle;intracellular organelle part;intracellular part;macromolecular complex;non-membrane-bounded organelle;nuclear part;nucleoplasm;organelle;organelle part;ribonucleoprotein complex;ribosome;small ribosomal subunit	0.090609	0.111482	0.133193	0.103147	0.199994	NaN	0.0677486	0.0767217	0.137381	0.041378	0.162451	NaN	0.0705905	0.149197	0.119509	0.202036	NaN	NaN	4.74e-80	37940000000	3	6	4	3	2	0	4	4	4	3	1	0	3	7	4	3	0	0
	Transmembrane emp24 domain-containing protein 10	TMED10	amyloid precursor protein catabolic process;amyloid precursor protein metabolic process;anatomical structure development;beta-amyloid formation;beta-amyloid metabolic process;cargo loading into vesicle;catabolic process;cellular component assembly;cellular component assembly at cellular level;cellular component organization;cellular component organization at cellular level;cellular component orga…		cell part;cis-Golgi network;clathrin-coated vesicle;coated vesicle;COPI-coated vesicle;cytoplasmic membrane-bounded vesicle;cytoplasmic part;cytoplasmic vesicle;cytoplasmic vesicle membrane;cytoplasmic vesicle part;endoplasmic reticulum;endoplasmic reticulum membrane;endoplasmic reticulum part;endoplasmic reticulum-Golgi intermediate compartment;endoplasmic reticulum-Golgi intermediate compartmen…	0.0928718	0.106401	0.123269	0.147136	0.117208	NaN	0.0531074	0.0857669	0.188687	0.0925096	NaN	0.0110965	0.0598305	0.107597	0.115561	0.124305	NaN	0.233358	4.38e-167	30759000000	6	3	2	5	1	0	6	5	3	4	0	1	5	3	3	3	0	1
	Reticulon-4	RTN4	anatomical structure formation involved in morphogenesis;anatomical structure morphogenesis;angiogenesis;apoptosis;axonal fasciculation;biological regulation;cardiac epithelial to mesenchymal transition;cell death;cell migration;cell morphogenesis;cell morphogenesis involved in differentiation;cell motility;cell recognition;cell surface receptor linked signaling pathway;cellular component morphog…		cell body;cell part;cell projection;cytoplasmic part;endoplasmic reticulum;endoplasmic reticulum part;envelope;integral to endoplasmic reticulum membrane;integral to membrane;integral to organelle membrane;intracellular membrane-bounded organelle;intracellular organelle;intracellular organelle part;intracellular part;intrinsic to endoplasmic reticulum membrane;intrinsic to membrane;intrinsic to o…	0.0901821	0.0895086	0.115529	0.0854417	NaN	0.136099	0.100194	0.0540121	0.0924437	0.0697337	NaN	NaN	0.0434851	0.0778974	0.029456	0.0472724	NaN	0.28999	0	40442000000	4	3	3	3	0	2	6	4	6	5	0	0	5	4	2	3	0	1
	Phosphate carrier protein, mitochondrial	SLC25A3	cellular metabolic process;cellular process;establishment of localization;generation of precursor metabolites and energy;metabolic process;transport	active transmembrane transporter activity;anion transmembrane transporter activity;inorganic anion transmembrane transporter activity;ion transmembrane transporter activity;phosphate ion carrier activity;phosphate ion transmembrane transporter activity;secondary active transmembrane transporter activity;substrate-specific transmembrane transporter activity;substrate-specific transporter activity;…	cell part;cytoplasmic part;integral to membrane;integral to plasma membrane;intracellular membrane-bounded organelle;intracellular organelle;intracellular organelle part;intracellular part;intrinsic to membrane;intrinsic to plasma membrane;membrane;membrane part;membrane-bounded organelle;mitochondrial inner membrane;mitochondrial membrane;mitochondrial part;mitochondrion;organelle;organelle inne…	0.059918	0.0649312	0.165728	0.0460054	0.357896	0.461224	0.0627296	0.0758129	0.185721	0.159219	0.753561	0.771046	0.158794	0.0818671	0.517305	0.25185	NaN	NaN	3.71e-88	38560000000	3	4	4	4	2	2	5	3	4	3	1	1	5	4	3	2	0	0
	Heterogeneous nuclear ribonucleoprotein M	HNRNPM;ORF	alternative nuclear mRNA splicing, via spliceosome;cellular macromolecule metabolic process;cellular metabolic process;cellular nitrogen compound metabolic process;cellular process;macromolecule metabolic process;metabolic process;mRNA metabolic process;mRNA processing;nitrogen compound metabolic process;nuclear mRNA splicing, via spliceosome;nucleic acid metabolic process;nucleobase-containing c…	binding;nucleic acid binding;nucleotide binding;RNA binding	catalytic step 2 spliceosome;cell part;integral to membrane;integral to plasma membrane;intracellular membrane-bounded organelle;intracellular organelle;intracellular organelle part;intracellular part;intrinsic to membrane;intrinsic to plasma membrane;macromolecular complex;membrane part;membrane-bounded organelle;nuclear body;nuclear matrix;nuclear part;nucleoplasm part;nucleus;organelle;organel…	0.256434	0.142397	0.155733	0.16283	NaN	NaN	0.127087	0.590231	0.211506	0.57593	NaN	NaN	0.293955	0.291227	0.143528	0.209942	0.0672895	0.460649	4.62e-289	32699000000	5	4	5	5	0	0	5	4	2	4	0	0	5	3	4	2	1	1
	Heterogeneous nuclear ribonucleoprotein U	HNRNPU;HNRPU	biological regulation;cellular macromolecule metabolic process;cellular metabolic process;cellular nitrogen compound metabolic process;cellular process;CRD-mediated mRNA stabilization;macromolecule metabolic process;metabolic process;mRNA metabolic process;mRNA processing;mRNA stabilization;nitrogen compound metabolic process;nuclear mRNA splicing, via spliceosome;nucleic acid metabolic process;n…	adenyl nucleotide binding;adenyl ribonucleotide binding;ATP binding;binding;DNA binding;nucleic acid binding;nucleotide binding;purine nucleotide binding;purine ribonucleoside triphosphate binding;purine ribonucleotide binding;ribonucleotide binding;RNA binding	catalytic step 2 spliceosome;cell part;cell surface;CRD-mediated mRNA stability complex;cytoplasmic part;intracellular membrane-bounded organelle;intracellular organelle;intracellular organelle part;intracellular part;macromolecular complex;membrane-bounded organelle;nuclear part;nucleoplasm;nucleus;organelle;organelle part;protein complex;ribonucleoprotein complex;spliceosomal complex	0.228496	0.247328	0.237212	0.206274	NaN	NaN	0.151039	0.158242	0.246619	0.139356	NaN	NaN	0.107087	0.10008	0.23071	0.183813	NaN	NaN	4.56e-296	35169000000	5	6	3	3	0	0	5	7	3	4	0	0	3	3	4	4	0	0
	Ras-related protein Rab-2A	RAB2A	biological regulation;cell cycle phase;cell cycle process;cellular process;cellular response to stimulus;ER to Golgi vesicle-mediated transport;establishment of localization;establishment of localization in cell;establishment of protein localization;Golgi vesicle transport;intracellular signal transduction;intracellular transport;M phase;M phase of mitotic cell cycle;mitotic prophase;positive reg…	binding;catalytic activity;GDP binding;GTP binding;GTPase activity;guanyl nucleotide binding;guanyl ribonucleotide binding;hydrolase activity;hydrolase activity, acting on acid anhydrides;hydrolase activity, acting on acid anhydrides, in phosphorus-containing anhydrides;nucleoside-triphosphatase activity;nucleotide binding;purine nucleotide binding;purine ribonucleoside triphosphate binding;purin…	cell part;cytoplasmic membrane-bounded vesicle;cytoplasmic part;cytoplasmic vesicle;endoplasmic reticulum membrane;endoplasmic reticulum part;endoplasmic reticulum-Golgi intermediate compartment membrane;Golgi apparatus part;Golgi membrane;intracellular membrane-bounded organelle;intracellular organelle;intracellular organelle part;intracellular part;melanosome;membrane;membrane part;membrane-bou…	0.175142	0.201437	0.103034	0.156417	NaN	NaN	0.347037	0.232976	0.0912891	0.0881138	NaN	NaN	0.142411	0.16283	0.0944572	0.280446	NaN	NaN	1.49e-174	16088000000	4	3	3	3	0	0	4	4	5	4	0	0	5	8	3	4	0	0
	Ubiquitin-40S ribosomal protein S27a;Ubiquitin;40S ribosomal protein S27a;Polyubiquitin-C;Ubiquitin;Polyubiquitin-B;Ubiquitin;Ubiquitin-60S ribosomal protein L40;Ubiquitin;60S ribosomal protein L40	RPS27A;UBC;DKFZp434K0435;UBB;UBA52	activation of immune response;activation of innate immune response;activation of MAPK activity;adipose tissue development;anaphase;anaphase-promoting complex-dependent proteasomal ubiquitin-dependent protein catabolic process;anatomical structure development;antigen processing and presentation;antigen processing and presentation of exogenous antigen;antigen processing and presentation of exogenou…	binding;cation binding;ion binding;metal ion binding;structural constituent of ribosome;structural molecule activity	cell part;cytoplasmic part;cytoplasmic vesicle membrane;cytoplasmic vesicle part;cytosol;cytosolic large ribosomal subunit;cytosolic small ribosomal subunit;endocytic vesicle membrane;endosomal part;endosome membrane;intracellular non-membrane-bounded organelle;intracellular organelle;intracellular organelle part;intracellular part;large ribosomal subunit;macromolecular complex;membrane;non-membr…	0.361589	0.317895	0.255032	0.244039	0.316384	0.271991	0.253068	0.259095	0.208479	0.217491	0.117107	0.231591	0.0928718	0.186238	0.151082	0.187896	0.190585	0.251161	4.25e-85	21588000000	3	4	3	3	3	3	2	3	1	3	3	3	2	3	2	3	3	2
	Calpain-2 catalytic subunit	CAPN2	anatomical structure development;anatomical structure formation involved in morphogenesis;blastocyst development;cellular process;developmental process;macromolecule metabolic process;metabolic process;myoblast fusion;primary metabolic process;protein autoprocessing;protein maturation;protein metabolic process;protein processing;proteolysis;response to chemical stimulus;response to hypoxia;respon…	binding;calcium ion binding;calcium-dependent cysteine-type endopeptidase activity;catalytic activity;cation binding;cysteine-type endopeptidase activity;cysteine-type peptidase activity;endopeptidase activity;hydrolase activity;ion binding;metal ion binding;peptidase activity;peptidase activity, acting on L-amino acid peptides	cell part;chromatin;chromosomal part;cytoplasm;intracellular;intracellular membrane-bounded organelle;intracellular organelle;intracellular organelle part;intracellular part;membrane;membrane-bounded organelle;nucleus;organelle;organelle part;plasma membrane	0.246307	0.186502	0.200569	0.148219	NaN	0.589575	0.180751	0.221899	0.162844	0.171706	NaN	0.126744	0.121427	0.138317	0.126691	0.0775759	0.537016	0.574667	6.34e-275	19013000000	2	3	4	3	0	1	5	1	6	4	0	1	6	5	3	3	1	1
	Microtubule-associated protein 1B;MAP1 light chain LC1	MAP1B;DKFZp686F1345	anatomical structure development;anatomical structure morphogenesis;axonogenesis;biological regulation;cell part morphogenesis;cell projection morphogenesis;cell projection organization;cellular component morphogenesis;cellular component movement;cellular component organization;cellular component organization at cellular level;cellular component organization or biogenesis;cellular component organ…	catalytic activity;hydrolase activity;structural molecule activity	cell junction;cell part;cell projection;cell projection part;cytoplasmic part;cytoskeletal part;cytosol;dendritic spine;intracellular organelle part;intracellular part;macromolecular complex;membrane;microtubule;microtubule associated complex;neuron projection;neuron spine;organelle part;plasma membrane;protein complex;synapse	0.136561	0.154077	0.09171	0.224458	NaN	NaN	0.104496	0.271673	0.184818	0.115177	NaN	NaN	0.100558	0.206821	0.0874489	0.056578	0.219451	NaN	0	16427000000	5	3	6	4	0	0	4	2	5	5	0	0	5	4	2	3	1	0
	Coatomer subunit alpha;Xenin;Proxenin	COPA	biological regulation;body fluid secretion;cellular component organization;cellular component organization at cellular level;cellular component organization or biogenesis;cellular component organization or biogenesis at cellular level;cellular process;COPI coating of Golgi vesicle;digestive system process;establishment of localization;establishment of localization in cell;establishment of protein…	structural molecule activity	cell part;COPI vesicle coat;cytoplasmic part;cytoplasmic vesicle part;cytosol;extracellular region part;extracellular space;Golgi apparatus part;intracellular organelle part;intracellular part;macromolecular complex;membrane coat;membrane part;organelle part;protein complex;vesicle coat	0.141321	0.436359	0.240439	NaN	0.7502	NaN	0.272012	0.240404	0.214016	0.158214	0.439169	0.407741	0.275793	0.192656	0.223771	0.132825	NaN	0.391591	9.5e-229	26426000000	7	1	4	0	1	0	7	4	4	1	1	2	6	3	4	1	0	2
	WD repeat-containing protein 1	WDR1	cell activation;cellular process;establishment of localization;establishment of localization in cell;exocytosis;multicellular organismal process;neurological system process;platelet activation;platelet degranulation;secretion;secretion by cell;sensory perception;sensory perception of mechanical stimulus;sensory perception of sound;system process;transport;vesicle-mediated transport		cell part;cytoplasmic part;cytoskeleton;cytosol;extracellular region;intracellular non-membrane-bounded organelle;intracellular organelle;intracellular part;non-membrane-bounded organelle;organelle	0.230485	0.100258	0.119036	0.23364	NaN	NaN	0.129814	0.153411	0.0836693	0.17855	0.063338	NaN	0.150447	0.176189	0.177138	0.182853	0.222788	0.0467039	0	37478000000	2	4	2	4	0	0	7	3	2	4	1	0	6	4	3	4	1	1
	60S ribosomal protein L7	RPL7;WUGSC:H_RG054D04.1	biosynthetic process;catabolic process;cellular biosynthetic process;cellular catabolic process;cellular component biogenesis;cellular component biogenesis at cellular level;cellular component disassembly;cellular component disassembly at cellular level;cellular component organization;cellular component organization at cellular level;cellular component organization or biogenesis;cellular componen…	binding;DNA binding;mRNA binding;nucleic acid binding;RNA binding;structural constituent of ribosome;structural molecule activity	cell part;cytoplasmic part;cytosolic large ribosomal subunit;intracellular non-membrane-bounded organelle;intracellular organelle;intracellular organelle part;intracellular part;large ribosomal subunit;macromolecular complex;non-membrane-bounded organelle;organelle;organelle part;ribonucleoprotein complex;ribosome	0.167083	0.108861	0.165136	0.345875	NaN	NaN	0.103718	0.132667	0.260945	0.0727519	NaN	NaN	0.157803	0.216203	0.285627	0.0837465	NaN	NaN	9.58e-128	42654000000	4	6	4	3	0	0	5	4	3	5	0	0	4	6	1	3	0	0
	PDZ and LIM domain protein 7	PDLIM7	actin cytoskeleton organization;actin filament-based process;biological regulation;cell differentiation;cellular component organization;cellular component organization at cellular level;cellular component organization or biogenesis;cellular component organization or biogenesis at cellular level;cellular developmental process;cellular membrane organization;cellular process;cytoskeleton organizatio…	binding;cation binding;ion binding;metal ion binding;transition metal ion binding;zinc ion binding	actin cytoskeleton;actin filament bundle;actomyosin;adherens junction;anchoring junction;cell junction;cell part;cell projection;cell-substrate adherens junction;cell-substrate junction;cytoplasm;cytoskeletal part;cytoskeleton;focal adhesion;intracellular non-membrane-bounded organelle;intracellular organelle;intracellular organelle part;intracellular part;non-membrane-bounded organelle;organelle…	0.135599	0.0964209	0.0900148	0.140746	NaN	NaN	0.109591	0.0951209	0.167395	0.0878168	0.162416	0.0713345	0.0782	0.0595431	0.104063	0.142198	0.17163	NaN	1.22e-124	18116000000	4	5	5	6	0	0	2	4	3	3	1	1	4	3	3	3	1	0
	Vesicle-trafficking protein SEC22b	SEC22B	cellular process;ER to Golgi vesicle-mediated transport;establishment of localization;establishment of localization in cell;establishment of protein localization;Golgi vesicle transport;intracellular transport;protein transport;transport;vesicle-mediated transport		cell part;cytoplasmic membrane-bounded vesicle;cytoplasmic part;cytoplasmic vesicle;endoplasmic reticulum membrane;endoplasmic reticulum part;endoplasmic reticulum-Golgi intermediate compartment;endoplasmic reticulum-Golgi intermediate compartment membrane;Golgi apparatus part;Golgi membrane;integral to membrane;intracellular membrane-bounded organelle;intracellular organelle;intracellular organe…	0.122168	0.10164	0.0538224	0.0644605	0.0704177	0.0730287	0.0734195	0.166132	0.0429083	0.192787	NaN	NaN	0.0599595	0.139533	0.0972774	0.1974	NaN	0.0245539	1.49e-155	14810000000	3	3	4	3	1	1	2	5	4	5	0	0	3	5	3	5	0	1
	T-complex protein 1 subunit theta	CCT8	cellular macromolecule metabolic process;cellular metabolic process;cellular process;cellular protein metabolic process;'de novo' posttranslational protein folding;'de novo' protein folding;macromolecule metabolic process;metabolic process;primary metabolic process;protein folding;protein metabolic process	adenyl nucleotide binding;adenyl ribonucleotide binding;ATP binding;ATPase activity;ATPase activity, coupled;binding;catalytic activity;hydrolase activity;hydrolase activity, acting on acid anhydrides;hydrolase activity, acting on acid anhydrides, in phosphorus-containing anhydrides;nucleoside-triphosphatase activity;nucleotide binding;purine nucleotide binding;purine ribonucleoside triphosphate …	aggresome;cell part;centrosome;cytoplasm;cytoplasmic part;cytoskeletal part;cytoskeleton;cytosol;inclusion body;intermediate filament cytoskeleton;intracellular non-membrane-bounded organelle;intracellular organelle;intracellular organelle part;intracellular part;macromolecular complex;microtubule;microtubule organizing center;non-membrane-bounded organelle;organelle;organelle part;protein complex	0.2701	0.0944244	0.173704	0.422566	NaN	0.399136	0.194029	0.20782	0.114809	0.372009	NaN	0.296587	0.234795	0.426589	0.0832803	0.310692	0.112176	0.499013	3.32e-109	15523000000	5	1	2	3	0	1	6	2	2	4	0	1	6	5	1	5	2	1
	Collagen alpha-1(XII) chain	COL12A1	anatomical structure development;biological adhesion;cell adhesion;cellular component disassembly;cellular component disassembly at cellular level;cellular component organization;cellular component organization at cellular level;cellular component organization or biogenesis;cellular component organization or biogenesis at cellular level;cellular process;collagen catabolic process;collagen fibril …	extracellular matrix structural constituent;extracellular matrix structural constituent conferring tensile strength;structural molecule activity	anchoring collagen;cell part;collagen;collagen type XII;cytoplasmic part;endoplasmic reticulum lumen;endoplasmic reticulum part;extracellular matrix part;extracellular membrane-bounded organelle;extracellular organelle;extracellular region part;extracellular space;extracellular vesicular exosome;FACIT collagen;intracellular organelle lumen;intracellular organelle part;intracellular part;membrane-…	0.16276	0.160757	0.131228	0.0830214	0.303994	NaN	0.224391	0.203796	0.123407	0.383397	0.181951	NaN	0.122961	NaN	0.252348	0.218066	0.202622	NaN	0	28386000000	1	1	14	8	1	0	4	3	1	1	1	0	1	0	5	4	2	0
	LIM and SH3 domain protein 1	LASP1		binding;binding, bridging;cation binding;ion binding;ion transmembrane transporter activity;metal ion binding;protein binding;protein binding, bridging;SH3/SH2 adaptor activity;signaling adaptor activity;substrate-specific transmembrane transporter activity;substrate-specific transporter activity;transition metal ion binding;transmembrane transporter activity;transporter activity;zinc ion binding	adherens junction;anchoring junction;cell cortex part;cell junction;cell part;cell-substrate adherens junction;cell-substrate junction;cortical actin cytoskeleton;cortical cytoskeleton;cytoplasmic part;cytoskeletal part;cytoskeleton;focal adhesion;intracellular non-membrane-bounded organelle;intracellular organelle;intracellular organelle part;intracellular part;non-membrane-bounded organelle;org…	0.0725395	0.167977	0.0862799	0.178057	0.0701904	0.304324	0.13943	NaN	0.0744974	0.20182	0.188766	0.0330017	0.105538	0.222776	0.0862431	0.383055	0.0935707	NaN	2.56e-141	13429000000	6	3	4	4	3	3	3	0	2	2	1	1	4	2	3	2	4	0
	Ras-related protein Rab-5C	RAB5C	biological regulation;cellular component organization;cellular component organization at cellular level;cellular component organization or biogenesis;cellular component organization or biogenesis at cellular level;cellular macromolecule metabolic process;cellular metabolic process;cellular process;cellular protein metabolic process;cellular response to stimulus;chromatin modification;chromatin or…	acetyltransferase activity;binding;catalytic activity;GDP binding;GTP binding;GTPase activity;guanyl nucleotide binding;guanyl ribonucleotide binding;histone acetyltransferase activity;hydrolase activity;hydrolase activity, acting on acid anhydrides;hydrolase activity, acting on acid anhydrides, in phosphorus-containing anhydrides;lysine N-acetyltransferase activity;N-acetyltransferase activity;N…	cell part;cytoplasmic membrane-bounded vesicle;cytoplasmic part;cytoplasmic vesicle;early endosome membrane;endocytic vesicle;endosomal part;endosome membrane;intracellular membrane-bounded organelle;intracellular organelle;intracellular organelle part;intracellular part;lipid particle;melanosome;membrane;membrane-bounded organelle;membrane-bounded vesicle;nucleus;organelle;organelle membrane;org…	0.126676	0.26397	0.184399	0.156929	0.222607	NaN	0.0725842	0.109885	0.19909	0.253754	NaN	NaN	0.0668917	0.247379	0.118189	0.155512	NaN	NaN	1.67e-179	12839000000	2	5	2	3	1	0	3	4	4	5	0	0	4	5	4	4	0	0
	Chloride intracellular channel protein 1	CLIC1	biological regulation;cellular chemical homeostasis;cellular homeostasis;cellular ion homeostasis;cellular process;cellular response to stimulus;chemical homeostasis;homeostatic process;ion homeostasis;positive regulation of biological process;positive regulation of cell differentiation;positive regulation of cellular process;positive regulation of developmental process;positive regulation of ost…	anion channel activity;anion transmembrane transporter activity;channel activity;chloride channel activity;gated channel activity;ion channel activity;ion transmembrane transporter activity;passive transmembrane transporter activity;substrate-specific channel activity;substrate-specific transmembrane transporter activity;substrate-specific transporter activity;transmembrane transporter activity;t…	brush border;cell part;cell projection;chloride channel complex;cytoplasmic part;envelope;intracellular membrane-bounded organelle;intracellular organelle;intracellular organelle part;intracellular part;ion channel complex;macromolecular complex;membrane;membrane part;membrane-bounded organelle;mitochondrion;nuclear envelope;nuclear membrane;nuclear part;nucleus;organelle;organelle envelope;organ…	0.158193	0.16675	0.107414	0.172747	0.188509	0.159473	0.0938253	0.12432	0.11283	0.12724	0.130367	NaN	0.0631809	0.0603614	0.0523141	0.106049	0.104224	0.0932502	3.14e-99	23479000000	3	3	3	3	1	1	2	4	4	3	1	0	2	5	2	2	5	2
	60S ribosomal protein L27	RPL27	biosynthetic process;catabolic process;cellular biosynthetic process;cellular catabolic process;cellular component disassembly;cellular component disassembly at cellular level;cellular component organization;cellular component organization at cellular level;cellular component organization or biogenesis;cellular component organization or biogenesis at cellular level;cellular macromolecular complex…	structural constituent of ribosome;structural molecule activity	cell part;cytoplasmic part;cytosolic large ribosomal subunit;intracellular non-membrane-bounded organelle;intracellular organelle;intracellular organelle part;intracellular part;large ribosomal subunit;macromolecular complex;non-membrane-bounded organelle;organelle;organelle part;ribonucleoprotein complex;ribosome	0.162752	0.136509	0.126241	0.137306	0.194776	0.144136	0.0905164	0.107685	0.164648	0.125874	0.121505	0.104681	0.123138	0.0590511	0.0612471	0.0612709	NaN	NaN	5.72e-108	20373000000	3	4	2	3	2	2	5	4	3	4	1	1	4	4	1	3	0	0
	40S ribosomal protein S13	RPS13	biological regulation;biosynthetic process;catabolic process;cellular biosynthetic process;cellular catabolic process;cellular component disassembly;cellular component disassembly at cellular level;cellular component organization;cellular component organization at cellular level;cellular component organization or biogenesis;cellular component organization or biogenesis at cellular level;cellular …	binding;mRNA binding;nucleic acid binding;RNA binding;structural constituent of ribosome;structural molecule activity	cell part;cytoplasmic part;cytosolic small ribosomal subunit;intracellular non-membrane-bounded organelle;intracellular organelle;intracellular organelle part;intracellular part;macromolecular complex;non-membrane-bounded organelle;nuclear part;nucleolus;organelle;organelle part;ribonucleoprotein complex;ribosome;small ribosomal subunit	0.146474	0.0993344	0.133719	0.0769339	NaN	NaN	0.0730295	0.124826	0.119695	0.0825772	NaN	NaN	0.0748964	0.0452795	0.087079	0.0722202	NaN	NaN	2.71e-88	22431000000	7	4	7	5	0	0	5	3	3	4	0	0	5	1	1	1	0	0
	Fascin	FSCN1	actin cytoskeleton organization;actin filament bundle assembly;actin filament organization;actin filament-based process;cell migration;cell motility;cell proliferation;cellular component assembly;cellular component assembly at cellular level;cellular component movement;cellular component organization;cellular component organization at cellular level;cellular component organization or biogenesis;c…	actin binding;actin filament binding;binding;cytoskeletal protein binding;drug binding;protein binding	actin filament bundle;actomyosin;cell junction;cell part;cell projection;cytoplasm;cytoplasmic part;cytoskeletal part;cytoskeleton;cytosol;filopodium;intracellular non-membrane-bounded organelle;intracellular organelle;intracellular organelle part;intracellular part;invadopodium;non-membrane-bounded organelle;organelle;organelle part;stress fiber	0.09517	0.0882717	0.0765648	0.0626708	0.264782	0.167846	0.107589	0.11342	0.237462	0.0708988	NaN	0.260328	0.0867555	0.0722022	0.188299	0.040483	NaN	NaN	8.54e-235	14808000000	7	3	1	2	2	2	4	5	7	2	0	1	4	1	3	1	0	0
	ADP-ribosylation factor 3;ADP-ribosylation factor 1	ARF3;ARF1	antigen processing and presentation;antigen processing and presentation of exogenous antigen;antigen processing and presentation of exogenous peptide antigen;antigen processing and presentation of exogenous peptide antigen via MHC class II;antigen processing and presentation of peptide antigen;antigen processing and presentation of peptide antigen via MHC class II;antigen processing and presentat…	binding;catalytic activity;GTP binding;GTPase activity;guanyl nucleotide binding;guanyl ribonucleotide binding;hydrolase activity;hydrolase activity, acting on acid anhydrides;hydrolase activity, acting on acid anhydrides, in phosphorus-containing anhydrides;molecular transducer activity;nucleoside-triphosphatase activity;nucleotide binding;purine nucleotide binding;purine ribonucleoside triphosp…	cell part;contractile fiber part;cytoplasmic part;cytosol;Golgi apparatus;Golgi apparatus part;Golgi membrane;intracellular;intracellular membrane-bounded organelle;intracellular organelle;intracellular organelle part;intracellular part;membrane;membrane-bounded organelle;organelle;organelle membrane;organelle part;perinuclear region of cytoplasm;plasma membrane;sarcomere	0.124451	0.207664	0.0957509	0.135143	NaN	NaN	0.11085	0.105153	0.0955628	0.0841057	NaN	NaN	0.0605874	0.124213	0.0862824	0.0591228	NaN	NaN	3.96e-249	20105000000	3	1	2	1	0	0	7	5	5	5	0	0	5	4	6	1	0	0
	Septin-2	2002-09-01	anatomical structure formation involved in morphogenesis;biological regulation;cell cycle;cell cycle phase;cell cycle process;cell division;cell projection assembly;cell projection organization;cell surface receptor linked signaling pathway;cellular component assembly;cellular component assembly at cellular level;cellular component assembly involved in morphogenesis;cellular component organizatio…	binding;enzyme regulator activity;GTP binding;guanyl nucleotide binding;guanyl ribonucleotide binding;nucleotide binding;purine nucleotide binding;purine ribonucleoside triphosphate binding;purine ribonucleotide binding;ribonucleotide binding	actin cytoskeleton;cell cortex part;cell division site part;cell part;cell projection membrane;cell projection part;cell surface;chromosomal part;cilium membrane;cilium part;cleavage furrow;condensed chromosome kinetochore;cytoplasm;cytoplasmic part;cytoskeletal part;cytoskeleton;exocyst;intracellular non-membrane-bounded organelle;intracellular organelle;intracellular organelle part;intracellula…	0.146561	0.241223	0.118733	0.194737	0.123814	0.0583334	0.140243	0.197831	0.0610047	0.0935543	NaN	NaN	0.112255	0.173438	0.134798	0.110747	NaN	NaN	0	25864000000	2	3	4	3	1	1	4	4	2	5	0	0	4	4	5	2	0	0
	LIM domain only protein 7	LMO7		acid-amino acid ligase activity;binding;catalytic activity;cation binding;ion binding;ligase activity;ligase activity, forming carbon-nitrogen bonds;metal ion binding;small conjugating protein ligase activity;transition metal ion binding;ubiquitin-protein ligase activity;zinc ion binding	cell part;cytoplasm;intracellular membrane-bounded organelle;intracellular organelle;intracellular part;macromolecular complex;membrane-bounded organelle;nucleus;organelle;protein complex;ubiquitin ligase complex	0.151752	0.11836	0.0925013	0.163222	NaN	NaN	0.112633	0.0918832	0.134004	0.10297	NaN	0.169925	0.0846397	0.14771	0.057021	0.0988149	NaN	0.27904	0	23568000000	3	6	2	1	0	0	5	4	4	3	0	1	2	4	2	6	0	1
	60S ribosomal protein L11	RPL11	biosynthetic process;catabolic process;cellular biosynthetic process;cellular catabolic process;cellular component biogenesis;cellular component biogenesis at cellular level;cellular component disassembly;cellular component disassembly at cellular level;cellular component organization;cellular component organization at cellular level;cellular component organization or biogenesis;cellular componen…	binding;nucleic acid binding;RNA binding;rRNA binding;structural constituent of ribosome;structural molecule activity	cell part;cytoplasmic part;cytosolic large ribosomal subunit;intracellular non-membrane-bounded organelle;intracellular organelle;intracellular organelle part;intracellular part;large ribosomal subunit;macromolecular complex;non-membrane-bounded organelle;nuclear part;nucleolus;organelle;organelle part;ribonucleoprotein complex;ribosome	0.0935214	0.113923	0.237113	0.105961	0.124205	0.140731	0.0640332	0.0930034	0.0994885	0.0781524	NaN	0.183387	0.0503928	0.0845366	0.074744	0.119346	NaN	NaN	1.08e-108	18657000000	4	4	3	5	1	2	3	4	4	3	0	1	2	4	1	3	0	0
	T-complex protein 1 subunit gamma	CCT3	cellular macromolecule metabolic process;cellular metabolic process;cellular process;cellular protein metabolic process;'de novo' posttranslational protein folding;'de novo' protein folding;macromolecule metabolic process;metabolic process;primary metabolic process;protein folding;protein metabolic process	adenyl nucleotide binding;adenyl ribonucleotide binding;ATP binding;binding;nucleotide binding;protein binding;purine nucleotide binding;purine ribonucleoside triphosphate binding;purine ribonucleotide binding;ribonucleotide binding;unfolded protein binding	cell part;chaperonin-containing T-complex;cytoplasm;cytoplasmic part;cytoskeletal part;cytosol;cytosolic part;intracellular organelle part;intracellular part;macromolecular complex;membrane;microtubule;organelle part;plasma membrane;protein complex	0.0607012	0.0859516	0.0855454	0.0977172	0.0104301	NaN	0.100469	0.110526	0.100331	0.0993344	0.0295926	NaN	NaN	0.212611	0.11596	0.0970247	0.00555467	0.177645	6.97e-196	52606000000	3	3	6	3	1	0	6	4	5	1	2	0	0	3	3	2	1	1
	Actin-related protein 2	ACTR2	actin cytoskeleton organization;actin filament organization;actin filament-based process;actin nucleation;Arp2/3 complex-mediated actin nucleation;biological regulation;cellular component movement;cellular component organization;cellular component organization at cellular level;cellular component organization or biogenesis;cellular component organization or biogenesis at cellular level;cellular p…	adenyl nucleotide binding;adenyl ribonucleotide binding;ATP binding;binding;nucleotide binding;purine nucleotide binding;purine ribonucleoside triphosphate binding;purine ribonucleotide binding;ribonucleotide binding	Arp2/3 protein complex;cell part;cell projection;cytoplasmic part;cytoskeletal part;cytosol;intracellular organelle part;intracellular part;macromolecular complex;organelle part;protein complex	0.19388	NaN	0.103501	0.180509	NaN	0.132231	0.129723	0.135307	0.123222	0.074768	0.373669	0.341807	0.109092	0.135487	0.0878359	0.162156	NaN	0.549894	0	23218000000	5	0	4	3	0	1	5	2	4	3	1	1	4	2	4	2	0	2
	Protein-glutamine gamma-glutamyltransferase 2	TGM2	anatomical structure formation involved in morphogenesis;anatomical structure morphogenesis;apoptotic cell clearance;biological regulation;blood vessel remodeling;branching involved in salivary gland morphogenesis;calcium ion homeostasis;cation homeostasis;cellular calcium ion homeostasis;cellular cation homeostasis;cellular chemical homeostasis;cellular component assembly;cellular component orga…	binding;catalytic activity;cation binding;GTP binding;guanyl nucleotide binding;guanyl ribonucleotide binding;ion binding;metal ion binding;nucleotide binding;protein-glutamine gamma-glutamyltransferase activity;purine nucleotide binding;purine ribonucleoside triphosphate binding;purine ribonucleotide binding;ribonucleotide binding;transferase activity;transferase activity, transferring acyl grou…	cell part;cytoplasmic part;intracellular membrane-bounded organelle;intracellular organelle;intracellular part;membrane;membrane-bounded organelle;mitochondrion;organelle;plasma membrane	0.140561	0.174434	0.124872	0.161475	NaN	NaN	0.0945392	0.13202	0.244005	0.0803211	0.420669	NaN	0.12832	0.104561	0.280244	0.570244	NaN	NaN	1.64e-136	20206000000	4	3	3	5	0	0	5	5	4	2	1	0	5	3	2	1	0	0
	F-actin-capping protein subunit beta	CAPZB	actin cytoskeleton organization;actin filament capping;actin filament-based process;biological regulation;blood coagulation;cell projection assembly;cell projection organization;cellular component assembly;cellular component assembly at cellular level;cellular component movement;cellular component organization;cellular component organization at cellular level;cellular component organization or bi…	actin binding;binding;cytoskeletal protein binding;protein binding	cell cortex part;cell part;cell projection;cortical cytoskeleton;cytoplasmic part;cytoskeletal part;cytoskeleton;cytosol;F-actin capping protein complex;intracellular non-membrane-bounded organelle;intracellular organelle;intracellular organelle part;intracellular part;lamellipodium;macromolecular complex;membrane;non-membrane-bounded organelle;organelle;organelle part;protein complex;WASH complex	0.166646	0.15178	0.12964	0.1828	NaN	NaN	0.195475	0.133592	0.135994	0.153353	NaN	NaN	0.161109	0.323387	0.110724	0.149971	NaN	NaN	4.19e-134	22169000000	4	4	4	5	0	0	3	4	4	1	0	0	4	4	3	3	0	0
	40S ribosomal protein S11	RPS11	biosynthetic process;catabolic process;cellular biosynthetic process;cellular catabolic process;cellular component disassembly;cellular component disassembly at cellular level;cellular component organization;cellular component organization at cellular level;cellular component organization or biogenesis;cellular component organization or biogenesis at cellular level;cellular macromolecular complex…	binding;nucleic acid binding;RNA binding;rRNA binding;structural constituent of ribosome;structural molecule activity	cell part;cytoplasmic part;cytosolic small ribosomal subunit;intracellular non-membrane-bounded organelle;intracellular organelle;intracellular organelle part;intracellular part;macromolecular complex;non-membrane-bounded organelle;organelle;organelle part;ribonucleoprotein complex;ribosome;small ribosomal subunit	0.112673	0.103437	0.0897249	0.133644	NaN	NaN	0.086798	0.0548374	0.0704203	0.0418629	NaN	NaN	0.0462602	0.0875854	0.0571393	0.124443	NaN	0.0628614	8.35e-35	18051000000	4	6	2	4	0	0	5	4	2	2	0	0	4	4	2	3	0	1
	ATP synthase subunit O, mitochondrial	ATP5O	ATP biosynthetic process;ATP catabolic process;ATP metabolic process;ATP synthesis coupled proton transport;biosynthetic process;catabolic process;cation transport;cellular biosynthetic process;cellular catabolic process;cellular metabolic process;cellular nitrogen compound biosynthetic process;cellular nitrogen compound catabolic process;cellular nitrogen compound metabolic process;cellular proc…	binding;cation transmembrane transporter activity;drug binding;hydrogen ion transmembrane transporter activity;hydrogen ion transporting ATP synthase activity, rotational mechanism;inorganic cation transmembrane transporter activity;ion transmembrane transporter activity;lipid binding;monovalent inorganic cation transmembrane transporter activity;steroid binding;substrate-specific transmembrane t…	cell part;cytoplasmic part;intracellular organelle part;intracellular part;macromolecular complex;membrane;membrane part;mitochondrial membrane part;mitochondrial part;mitochondrial proton-transporting ATP synthase complex;mitochondrial proton-transporting ATP synthase complex, coupling factor F(o);organelle part;plasma membrane;protein complex;proton-transporting ATP synthase complex;proton-tran…	0.0834559	0.148639	0.108671	0.171706	NaN	NaN	0.186535	0.192174	0.178705	0.767593	NaN	NaN	0.163921	0.178375	0.200946	0.312441	NaN	0.144224	9.48e-103	17020000000	3	3	3	3	0	0	5	3	3	1	0	0	6	4	5	2	0	1
	Tubulin beta-2A chain;Tubulin beta-2B chain	TUBB2A;TUBB2B;DKFZp566F223	cell migration;cell motility;cellular component assembly;cellular component assembly at cellular level;cellular component movement;cellular component organization;cellular component organization at cellular level;cellular component organization or biogenesis;cellular component organization or biogenesis at cellular level;cellular macromolecular complex assembly;cellular macromolecular complex sub…	binding;catalytic activity;GTP binding;GTPase activity;guanyl nucleotide binding;guanyl ribonucleotide binding;hydrolase activity;hydrolase activity, acting on acid anhydrides;hydrolase activity, acting on acid anhydrides, in phosphorus-containing anhydrides;nucleoside-triphosphatase activity;nucleotide binding;purine nucleotide binding;purine ribonucleoside triphosphate binding;purine ribonucleo…	cell part;cytoplasm;cytoskeletal part;intracellular organelle part;intracellular part;macromolecular complex;membrane;microtubule;organelle part;plasma membrane;protein complex	0.0770174	0.229382	0.101398	0.150577	0.485993	0.183607	0.0758548	0.257786	0.0968942	0.122853	NaN	0.138117	0.0633231	0.15532	0.0805942	0.203067	NaN	NaN	0	21612000000	2	2	4	3	1	1	3	4	4	4	0	1	3	2	4	4	0	0
	Calreticulin	CALR	actin cytoskeleton organization;actin filament-based process;activation of signaling protein activity involved in unfolded protein response;aging;antigen processing and presentation;antigen processing and presentation of exogenous antigen;antigen processing and presentation of exogenous peptide antigen;antigen processing and presentation of exogenous peptide antigen via MHC class I;antigen proces…	androgen receptor binding;binding;calcium ion binding;carbohydrate binding;cation binding;chaperone binding;complement binding;complement component C1q binding;DNA binding;hormone binding;hormone receptor binding;ion binding;iron ion binding;metal ion binding;mRNA binding;nuclear hormone receptor binding;nucleic acid binding;opsonin binding;peptide binding;protein binding;protein binding involved…	acrosomal vesicle;cell part;cell surface;cytoplasmic membrane-bounded vesicle;cytoplasmic part;cytoplasmic vesicle;cytosol;endoplasmic reticulum;endoplasmic reticulum lumen;endoplasmic reticulum part;external side of plasma membrane;extracellular matrix;extracellular region part;extracellular space;Golgi apparatus;integral to endoplasmic reticulum membrane;integral to lumenal side of endoplasmic …	0.045979	0.0783028	0.12832	0.111601	0.306567	NaN	0.228359	0.0972122	0.0636914	0.0675973	NaN	NaN	0.0984168	0.173526	0.083403	0.216221	0.363989	NaN	1.69e-206	27058000000	1	1	5	2	1	0	1	3	5	2	0	0	6	4	6	4	1	0
	Caveolin-1;Caveolin	CAV1	actin cytoskeleton organization;actin filament organization;actin filament-based process;acylglycerol metabolic process;anatomical structure development;anatomical structure formation involved in morphogenesis;anatomical structure homeostasis;angiogenesis;biological regulation;blood coagulation;body fluid secretion;calcium ion homeostasis;calcium ion transport;carbohydrate homeostasis;cardiac cel…	binding;calcium channel regulator activity;channel regulator activity;cholesterol binding;connexin binding;enzyme activator activity;enzyme regulator activity;lipid binding;peptidase activator activity;peptidase regulator activity;protein binding;protein complex binding;protein complex scaffold;protein C-terminus binding;sodium channel regulator activity;steroid binding;sterol binding;structural …	acrosomal membrane;apical plasma membrane;basolateral plasma membrane;caveola;cell cortex;cell part;cell surface;cytoplasmic part;cytoplasmic vesicle membrane;cytoplasmic vesicle part;dystrophin-associated glycoprotein complex;endocytic vesicle membrane;endoplasmic reticulum;endoplasmic reticulum part;endosome;Golgi apparatus part;Golgi membrane;integral to membrane;integral to plasma membrane;in…	0.0599463	0.146881	0.050583	0.0668935	0.0695779	0.0568858	0.0758086	0.153704	0.182532	0.108361	0.0459508	0.0613131	0.0454536	0.246313	0.185694	0.220194	NaN	0.03337	1.69e-145	31387000000	4	3	4	2	1	1	5	3	4	1	1	1	4	2	3	2	0	1
	Protein transport protein Sec31A	SEC31A	activation of signaling protein activity involved in unfolded protein response;antigen processing and presentation;antigen processing and presentation of exogenous antigen;antigen processing and presentation of exogenous peptide antigen;antigen processing and presentation of exogenous peptide antigen via MHC class II;antigen processing and presentation of peptide antigen;antigen processing and pr…		cell part;COPII vesicle coat;cytoplasm;cytoplasmic part;cytoplasmic vesicle part;cytosol;endoplasmic reticulum membrane;endoplasmic reticulum part;intracellular membrane-bounded organelle;intracellular organelle;intracellular organelle part;intracellular part;macromolecular complex;membrane;membrane coat;membrane part;membrane-bounded organelle;organelle;organelle membrane;organelle part;perinucl…	0.203904	0.235632	0.223397	0.287247	NaN	NaN	0.160355	0.218378	0.222945	0.299759	NaN	NaN	0.140007	0.335685	0.0996507	0.246931	0.313635	0.0260284	8.47e-72	8838100000	3	3	5	3	0	0	4	2	5	1	0	0	6	3	2	2	1	1
	Procollagen-lysine,2-oxoglutarate 5-dioxygenase 1	PLOD1	amine biosynthetic process;amine metabolic process;anatomical structure development;aspartate family amino acid biosynthetic process;aspartate family amino acid metabolic process;biosynthetic process;carboxylic acid biosynthetic process;carboxylic acid metabolic process;cellular amine metabolic process;cellular amino acid biosynthetic process;cellular amino acid metabolic process;cellular biosynt…	binding;carboxylic acid binding;catalytic activity;cation binding;dioxygenase activity;identical protein binding;ion binding;iron ion binding;L-ascorbic acid binding;metal ion binding;oxidoreductase activity;oxidoreductase activity, acting on paired donors, with incorporation or reduction of molecular oxygen;oxidoreductase activity, acting on paired donors, with incorporation or reduction of mole…	cell part;collagen;cytoplasmic part;endoplasmic reticulum;endoplasmic reticulum membrane;endoplasmic reticulum part;extracellular matrix part;extracellular region part;intracellular membrane-bounded organelle;intracellular organelle;intracellular organelle part;intracellular part;membrane;membrane part;membrane-bounded organelle;organelle;organelle membrane;organelle part;rough endoplasmic reticu…	0.124933	0.565765	0.170778	0.269401	NaN	NaN	0.13211	0.204879	0.155634	0.287196	NaN	NaN	0.237572	0.196781	0.174522	0.449612	NaN	NaN	2.17e-189	17883000000	1	1	4	4	0	0	3	4	3	6	0	0	4	7	2	2	0	0
	Leucine-rich repeat-containing protein 59	LRRC59			cell part;cytoplasmic part;endoplasmic reticulum;endoplasmic reticulum membrane;endoplasmic reticulum part;envelope;integral to membrane;intracellular membrane-bounded organelle;intracellular non-membrane-bounded organelle;intracellular organelle;intracellular organelle part;intracellular part;intrinsic to membrane;membrane;membrane part;membrane-bounded organelle;mitochondrial nucleoid;mitochond…	0.125958	0.112995	0.11978	0.192422	NaN	0.124994	0.0610787	0.088903	0.0760716	0.084597	0.113043	0.0971225	0.0866204	0.178375	0.183387	0.136323	0.198101	0.214929	1.29e-137	17082000000	4	3	3	2	0	1	2	3	2	3	2	2	4	3	1	2	2	2
	40S ribosomal protein SA	RPSA;LAMR1P15	biological adhesion;biosynthetic process;catabolic process;cell adhesion;cellular biosynthetic process;cellular catabolic process;cellular component assembly;cellular component assembly at cellular level;cellular component disassembly;cellular component disassembly at cellular level;cellular component organization;cellular component organization at cellular level;cellular component organization o…	binding;laminin receptor activity;receptor activity;ribonucleoprotein binding;ribosome binding;structural constituent of ribosome;structural molecule activity	90S preribosome;cell part;cytosolic small ribosomal subunit;intracellular membrane-bounded organelle;intracellular organelle;intracellular organelle part;intracellular part;macromolecular complex;membrane;membrane-bounded organelle;nucleus;organelle;organelle part;plasma membrane;preribosome;ribonucleoprotein complex;small ribosomal subunit	0.120608	0.0888881	0.114676	0.111837	NaN	NaN	0.142661	0.239544	0.195152	0.0963311	NaN	NaN	0.24353	0.171657	0.169759	0.11134	NaN	NaN	5.8e-290	38652000000	2	2	4	6	0	0	3	3	2	7	0	0	3	3	2	3	0	0
	Calumenin	CALU	cell activation;cellular process;establishment of localization;establishment of localization in cell;exocytosis;platelet activation;platelet degranulation;secretion;secretion by cell;transport;vesicle-mediated transport	binding;calcium ion binding;cation binding;ion binding;metal ion binding	cell part;cytoplasmic membrane-bounded vesicle;cytoplasmic part;cytoplasmic vesicle;endoplasmic reticulum;endoplasmic reticulum lumen;endoplasmic reticulum part;extracellular region;Golgi apparatus;intracellular membrane-bounded organelle;intracellular organelle;intracellular organelle lumen;intracellular organelle part;intracellular part;melanosome;membrane-bounded organelle;membrane-bounded ves…	0.142874	0.122945	0.0983762	0.0876553	NaN	NaN	0.102882	0.186602	0.0863784	0.0732563	0.0881902	0.0651392	0.104881	0.10541	0.06811	0.0843036	0.198107	0.148538	9.37e-209	12590000000	1	3	1	1	0	0	6	4	3	3	1	1	7	3	2	2	1	1
	Integrin-linked protein kinase	ILK	aging;anatomical structure formation involved in morphogenesis;anatomical structure morphogenesis;biological adhesion;biological regulation;branching involved in ureteric bud morphogenesis;branching morphogenesis of a tube;cell adhesion;cell aging;cell cycle arrest;cell cycle process;cell junction assembly;cell junction organization;cell morphogenesis;cell morphogenesis involved in differentiatio…	adenyl nucleotide binding;adenyl ribonucleotide binding;ATP binding;binding;catalytic activity;kinase activity;molecular transducer activity;nucleotide binding;phosphotransferase activity, alcohol group as acceptor;protein kinase activity;protein serine/threonine kinase activity;purine nucleotide binding;purine ribonucleoside triphosphate binding;purine ribonucleotide binding;ribonucleotide bindi…	adherens junction;anchoring junction;axon part;cell body;cell junction;cell part;cell projection;cell projection part;cell-cell junction;cell-substrate adherens junction;cell-substrate junction;contractile fiber part;costamere;cytoplasmic part;cytosol;dendritic shaft;focal adhesion;intracellular part;lamellipodium;macromolecular complex;membrane;neuronal cell body;organelle part;plasma membrane;p…	0.146051	0.200122	0.118376	0.184825	NaN	NaN	0.0831761	0.0901746	0.0841946	0.106025	NaN	NaN	0.153733	0.138102	0.0748416	0.118461	NaN	0.0593406	1.44e-105	20384000000	3	3	3	4	0	0	5	2	4	3	0	0	3	4	2	2	0	2
	Tubulin beta-3 chain	TUBB3	axon guidance;cell cycle phase;cell cycle process;cellular component assembly;cellular component assembly at cellular level;cellular component organization;cellular component organization at cellular level;cellular component organization or biogenesis;cellular component organization or biogenesis at cellular level;cellular macromolecular complex assembly;cellular macromolecular complex subunit or…	binding;catalytic activity;GTP binding;GTPase activity;guanyl nucleotide binding;guanyl ribonucleotide binding;hydrolase activity;hydrolase activity, acting on acid anhydrides;hydrolase activity, acting on acid anhydrides, in phosphorus-containing anhydrides;nucleoside-triphosphatase activity;nucleotide binding;peptide binding;purine nucleotide binding;purine ribonucleoside triphosphate binding;p…	axon;cell part;cell projection;cytoplasm;cytoskeletal part;cytoskeleton;intracellular non-membrane-bounded organelle;intracellular organelle;intracellular organelle part;intracellular part;macromolecular complex;membrane;microtubule;microtubule cytoskeleton;neuron projection;non-membrane-bounded organelle;organelle;organelle part;plasma membrane;protein complex	0.0416049	0.0605389	0.0567204	0.0895824	0.0651917	0.139282	0.138933	0.0857619	0.0363164	0.0471572	NaN	0.0289971	0.0863708	0.0426802	0.207048	0.055116	NaN	0.288681	0	26400000000	3	3	2	3	1	1	3	4	3	3	0	1	2	5	1	3	0	2
	Heterogeneous nuclear ribonucleoprotein Q	SYNCRIP	biological regulation;cellular macromolecule metabolic process;cellular metabolic process;cellular nitrogen compound metabolic process;cellular process;cellular response to chemical stimulus;cellular response to cytokine stimulus;cellular response to interferon-gamma;cellular response to organic substance;cellular response to stimulus;CRD-mediated mRNA stabilization;interaction with host;interspe…	binding;mRNA binding;nucleic acid binding;nucleotide binding;poly(A) RNA binding;poly-purine tract binding;RNA binding;single-stranded RNA binding	catalytic step 2 spliceosome;cell part;CRD-mediated mRNA stability complex;cytoplasm;cytoplasmic part;endoplasmic reticulum;histone pre-mRNA 3'end processing complex;intracellular membrane-bounded organelle;intracellular organelle;intracellular organelle part;intracellular part;macromolecular complex;membrane-bounded organelle;nuclear part;nucleoplasm;organelle;organelle part;protein complex;ribo…	0.0861429	0.134866	0.60884	0.230586	NaN	0.465261	0.141999	0.197934	0.536027	0.276798	NaN	NaN	0.102092	0.169649	0.391372	0.351605	NaN	0.455954	7e-140	11826000000	1	2	1	1	0	1	5	6	2	5	0	0	3	6	2	3	0	1
	Guanine nucleotide-binding protein subunit beta-2-like 1	GNB2L1	anatomical structure morphogenesis;biological regulation;cell cycle;cellular process;developmental process;embryonic morphogenesis;gastrulation;interaction with host;interspecies interaction between organisms;multi-organism process;negative regulation of biological process;negative regulation of biosynthetic process;negative regulation of cell communication;negative regulation of cell growth;nega…	apoptotic protease activator activity;binding;caspase activator activity;caspase regulator activity;channel inhibitor activity;channel regulator activity;enzyme activator activity;enzyme binding;enzyme inhibitor activity;enzyme regulator activity;ion channel inhibitor activity;kinase binding;kinase inhibitor activity;kinase regulator activity;peptidase activator activity;peptidase regulator activ…	cell body;cell part;cell projection;cytoplasmic part;cytoskeleton;dendrite;intracellular membrane-bounded organelle;intracellular non-membrane-bounded organelle;intracellular organelle;intracellular organelle part;intracellular part;macromolecular complex;membrane part;membrane-bounded organelle;midbody;neuron projection;neuronal cell body;non-membrane-bounded organelle;nucleus;organelle;organell…	0.33672	0.0904949	0.107366	0.124696	0.185303	NaN	0.221753	0.227071	0.123568	0.26036	NaN	NaN	0.203175	0.103372	0.0658885	0.136867	0.198654	0.125102	3.89e-231	16610000000	2	3	3	3	1	0	2	3	2	4	0	0	4	5	1	4	1	1
	60S ribosomal protein L8	RPL8	biosynthetic process;catabolic process;cellular biosynthetic process;cellular catabolic process;cellular component disassembly;cellular component disassembly at cellular level;cellular component organization;cellular component organization at cellular level;cellular component organization or biogenesis;cellular component organization or biogenesis at cellular level;cellular macromolecular complex…	binding;nucleic acid binding;RNA binding;rRNA binding;structural constituent of ribosome;structural molecule activity	cell part;cytoplasmic part;cytosolic large ribosomal subunit;intracellular non-membrane-bounded organelle;intracellular organelle;intracellular organelle part;intracellular part;large ribosomal subunit;macromolecular complex;non-membrane-bounded organelle;organelle;organelle part;ribonucleoprotein complex;ribosome	0.12676	0.126836	0.0978393	0.100517	NaN	NaN	0.0736993	0.177895	0.0591432	0.0530034	NaN	NaN	0.0649137	0.0402767	0.334487	0.295114	NaN	NaN	5.66e-148	23855000000	6	7	5	5	0	0	2	2	3	2	0	0	2	3	1	1	0	0
	Elongation factor 1-beta	EEF1B2;LOC392793		binding;nucleic acid binding;RNA binding;translation elongation factor activity;translation factor activity, nucleic acid binding	cell part;cytoplasmic part;cytosol;eukaryotic translation elongation factor 1 complex;intracellular part;macromolecular complex;protein complex	0.0930446	0.128388	0.0938007	0.287404	0.585818	NaN	0.103155	0.104119	0.0381332	0.0432371	0.786516	NaN	0.0555301	0.104224	0.0797921	0.0438098	0.628239	0.666822	1.86e-154	35032000000	2	3	5	2	1	0	4	3	2	1	1	0	3	4	2	3	1	1
	Clathrin light chain A	CLTA	antigen processing and presentation;antigen processing and presentation of exogenous antigen;antigen processing and presentation of exogenous peptide antigen;antigen processing and presentation of exogenous peptide antigen via MHC class II;antigen processing and presentation of peptide antigen;antigen processing and presentation of peptide antigen via MHC class II;antigen processing and presentat…	binding;peptide binding;structural molecule activity	cell part;clathrin coat;clathrin coat of coated pit;clathrin coat of trans-Golgi network vesicle;clathrin coated vesicle membrane;clathrin vesicle coat;clathrin-coated endocytic vesicle membrane;coated vesicle membrane;cytoplasmic part;cytoplasmic vesicle membrane;cytoplasmic vesicle part;cytosol;endocytic vesicle membrane;Golgi apparatus part;Golgi membrane;intracellular organelle part;intracell…	0.278452	0.291569	0.392776	0.272574	NaN	NaN	0.132231	0.178159	0.124343	0.10214	NaN	NaN	0.091875	0.247237	0.138978	0.231626	NaN	NaN	6.93e-50	13848000000	5	3	2	4	0	0	3	2	3	1	0	0	4	5	3	3	0	0
	26S proteasome non-ATPase regulatory subunit 11	PSMD11	anaphase;anaphase-promoting complex-dependent proteasomal ubiquitin-dependent protein catabolic process;antigen processing and presentation;antigen processing and presentation of exogenous antigen;antigen processing and presentation of exogenous peptide antigen;antigen processing and presentation of exogenous peptide antigen via MHC class I;antigen processing and presentation of exogenous peptide…		cell part;cytoplasmic part;cytosol;intracellular organelle part;intracellular part;macromolecular complex;nuclear part;nucleoplasm;organelle part;proteasome accessory complex;proteasome complex;protein complex	0.118119	0.386556	0.257466	0.188628	NaN	NaN	0.077763	0.0839437	0.0795728	0.122137	NaN	NaN	0.0917265	0.0447779	0.0938171	0.15083	NaN	NaN	4.62e-87	9619800000	4	2	3	2	0	0	5	4	4	2	0	0	4	2	3	3	0	0
	Elongation factor 1-delta	EEF1D	biological regulation;biosynthetic process;cellular biosynthetic process;cellular macromolecule biosynthetic process;cellular macromolecule metabolic process;cellular metabolic process;cellular nitrogen compound metabolic process;cellular process;macromolecule biosynthetic process;macromolecule metabolic process;metabolic process;nitrogen compound metabolic process;nucleic acid metabolic process;…	binding;DNA binding;molecular transducer activity;nucleic acid binding;RNA binding;signal transducer activity;translation elongation factor activity;translation factor activity, nucleic acid binding	cell part;cytoplasmic part;cytosol;eukaryotic translation elongation factor 1 complex;intracellular membrane-bounded organelle;intracellular organelle;intracellular part;macromolecular complex;membrane-bounded organelle;nucleus;organelle;protein complex	0.110937	0.0910082	0.117559	0.076099	NaN	0.0986444	0.0946539	0.498827	NaN	0.80592	NaN	NaN	0.142271	0.456294	0.340091	0.324247	NaN	0.0799665	2.57e-251	29416000000	6	4	3	2	0	1	4	4	0	1	0	0	2	3	3	3	0	1
	Thioredoxin domain-containing protein 5	TXNDC5;DKFZp666I134;STRF8	biological regulation;cell redox homeostasis;cellular component organization;cellular component organization or biogenesis;cellular homeostasis;cellular membrane organization;cellular process;establishment of localization;establishment of localization in cell;glycerol ether metabolic process;Golgi vesicle transport;homeostatic process;intracellular transport;membrane organization;metabolic proces…	catalytic activity;disulfide oxidoreductase activity;electron carrier activity;isomerase activity;oxidoreductase activity;oxidoreductase activity, acting on a sulfur group of donors;protein disulfide oxidoreductase activity	cell part;cytoplasmic part;endoplasmic reticulum;endoplasmic reticulum lumen;endoplasmic reticulum part;intracellular membrane-bounded organelle;intracellular organelle;intracellular organelle lumen;intracellular organelle part;intracellular part;lysosomal lumen;membrane-bounded organelle;membrane-enclosed lumen;organelle;organelle lumen;organelle part;vacuolar lumen;vacuolar part	0.176779	0.267431	0.0315858	0.28012	NaN	NaN	0.142455	0.207381	0.0517066	0.160616	0.448623	0.324498	0.221935	0.117559	0.31379	0.202844	0.17259	0.0577212	5.86e-138	13849000000	4	1	1	1	0	0	2	4	4	2	1	2	3	2	5	3	1	1
	14-3-3 protein theta	YWHAQ	biological regulation;cellular component organization;cellular component organization or biogenesis;cellular membrane organization;cellular process;cellular response to stimulus;establishment of localization;establishment of localization in cell;establishment of protein localization;intracellular protein transport;intracellular signal transduction;intracellular transport;membrane organization;neg…		cell part;cytoplasmic part;cytoplasmic vesicle membrane;cytoplasmic vesicle part;cytosol;intracellular organelle part;intracellular part;membrane;organelle membrane;organelle part;vesicle membrane	0.199238	0.232146	0.175462	0.219348	NaN	0.206859	0.119462	0.146109	0.122214	0.0975788	0.203206	NaN	0.211928	0.0775129	0.159417	0.151248	0.0745522	0.104384	6.43e-152	7102400000	3	2	2	3	0	1	3	3	2	3	1	0	3	3	3	3	1	1
	Ras-related protein Rap-1b;Ras-related protein Rap-1b-like protein;Ras-related protein Rap-1A	RAP1B;RAP1A	activation of MAPKK activity;activation of protein kinase activity;biological regulation;cell activation;cell proliferation;cell surface receptor linked signaling pathway;cellular macromolecule metabolic process;cellular metabolic process;cellular process;cellular protein metabolic process;cellular response to stimulus;energy derivation by oxidation of organic compounds;energy reserve metabolic p…	binding;catalytic activity;GDP binding;GTP binding;GTPase activity;guanyl nucleotide binding;guanyl ribonucleotide binding;hydrolase activity;hydrolase activity, acting on acid anhydrides;hydrolase activity, acting on acid anhydrides, in phosphorus-containing anhydrides;nucleoside-triphosphatase activity;nucleotide binding;purine nucleotide binding;purine ribonucleoside triphosphate binding;purin…	cell junction;cell part;cell-cell junction;cytoplasmic part;cytosol;guanyl-nucleotide exchange factor complex;intracellular part;lipid particle;macromolecular complex;membrane;plasma membrane;protein complex	0.11368	0.135128	0.0835592	0.0752129	NaN	0.125591	0.867728	0.0987825	NaN	0.0803904	NaN	0.0838371	0.106696	0.0539611	0.102439	0.0650955	0.201316	NaN	1.41e-100	24643000000	2	5	2	5	0	1	1	6	0	2	0	1	4	2	2	3	1	0
	Peroxiredoxin-5, mitochondrial	PRDX5	biological regulation;catabolic process;cellular catabolic process;cellular metabolic process;cellular nitrogen compound metabolic process;cellular process;cellular response to chemical stimulus;cellular response to hydrogen peroxide;cellular response to oxidative stress;cellular response to reactive oxygen species;cellular response to stimulus;cellular response to stress;coenzyme metabolic proce…	antioxidant activity;binding;caspase inhibitor activity;caspase regulator activity;catalytic activity;cysteine-type endopeptidase inhibitor activity;DNA binding;endopeptidase inhibitor activity;endopeptidase regulator activity;enzyme inhibitor activity;enzyme regulator activity;nucleic acid binding;oxidoreductase activity;oxidoreductase activity, acting on paired donors, with incorporation or red…	cell part;cytoplasmic part;cytoplasmic vesicle;cytosol;intracellular membrane-bounded organelle;intracellular organelle;intracellular organelle lumen;intracellular organelle part;intracellular part;membrane-bounded organelle;membrane-enclosed lumen;microbody;microbody lumen;microbody part;mitochondrion;nucleus;organelle;organelle lumen;organelle part;perinuclear region of cytoplasm;peroxisomal ma…	NaN	0.159226	0.10925	0.0917925	NaN	NaN	0.0846623	0.126843	0.200249	0.0651585	NaN	NaN	0.0811931	0.0310491	0.193893	0.0686446	NaN	NaN	2.28e-111	16303000000	0	4	5	3	0	0	2	4	4	4	0	0	2	3	2	4	0	0
	T-complex protein 1 subunit epsilon	CCT5	cellular macromolecule metabolic process;cellular metabolic process;cellular process;cellular protein metabolic process;'de novo' posttranslational protein folding;'de novo' protein folding;macromolecule metabolic process;metabolic process;multi-organism process;primary metabolic process;protein folding;protein metabolic process;response to biotic stimulus;response to other organism;response to s…	adenyl nucleotide binding;adenyl ribonucleotide binding;ATP binding;binding;nucleotide binding;purine nucleotide binding;purine ribonucleoside triphosphate binding;purine ribonucleotide binding;ribonucleotide binding	cell part;centrosome;chaperonin-containing T-complex;cytoplasm;cytoplasmic part;cytoskeletal part;cytosol;cytosolic part;intracellular non-membrane-bounded organelle;intracellular organelle;intracellular organelle part;intracellular part;macromolecular complex;microtubule;microtubule organizing center;non-membrane-bounded organelle;nuclear part;nucleolus;organelle;organelle part;protein complex	0.177523	0.387428	0.0909058	0.350105	NaN	0.156965	0.133592	0.184492	0.25256	0.424593	0.186827	NaN	0.167506	0.289662	0.268134	0.495581	NaN	0.174236	1.13e-162	9162900000	2	2	3	2	0	1	4	4	3	2	1	0	4	1	5	1	0	1
	Heterogeneous nuclear ribonucleoprotein H;Heterogeneous nuclear ribonucleoprotein H, N-terminally processed	HNRNPH1	biological regulation;cellular macromolecule metabolic process;cellular metabolic process;cellular nitrogen compound metabolic process;cellular process;macromolecule metabolic process;metabolic process;mRNA metabolic process;mRNA processing;nitrogen compound metabolic process;nuclear mRNA splicing, via spliceosome;nucleic acid metabolic process;nucleobase-containing compound metabolic process;pri…	binding;nucleic acid binding;nucleotide binding;poly(U) RNA binding;poly-pyrimidine tract binding;RNA binding;single-stranded RNA binding	actin cytoskeleton;catalytic step 2 spliceosome;cell part;cytoplasm;cytoskeleton;intracellular membrane-bounded organelle;intracellular non-membrane-bounded organelle;intracellular organelle;intracellular organelle part;intracellular part;macromolecular complex;membrane-bounded organelle;non-membrane-bounded organelle;nuclear part;nucleoplasm;nucleus;organelle;organelle part;ribonucleoprotein com…	0.459082	0.240964	0.15031	0.2115	NaN	0.0552231	0.284928	0.0680483	0.118919	0.222885	0.0948916	0.123099	0.449024	0.204379	0.0682246	0.295333	NaN	NaN	8.48e-215	15080000000	2	4	1	2	0	1	6	3	2	2	1	1	2	4	4	1	0	0
	Extended synaptotagmin-1	ESYT1			cell part;integral to membrane;intrinsic to membrane;membrane part	0.176989	0.246897	0.168102	0.167464	NaN	NaN	0.102157	0.240825	0.150931	0.140524	NaN	NaN	0.169587	0.175074	0.324137	0.226078	NaN	NaN	1.11e-228	15835000000	2	2	4	2	0	0	5	2	2	4	0	0	4	3	2	4	0	0
	Pyruvate kinase isozymes M1/M2;Pyruvate kinase	PKM2	alcohol catabolic process;alcohol metabolic process;anatomical structure development;ATP biosynthetic process;ATP metabolic process;biological regulation;biosynthetic process;carbohydrate catabolic process;carbohydrate metabolic process;carboxylic acid biosynthetic process;carboxylic acid metabolic process;catabolic process;cell death;cellular biosynthetic process;cellular carbohydrate catabolic …	adenyl nucleotide binding;adenyl ribonucleotide binding;alkali metal ion binding;ATP binding;binding;catalytic activity;cation binding;ion binding;kinase activity;magnesium ion binding;metal ion binding;nucleotide binding;phosphotransferase activity, alcohol group as acceptor;potassium ion binding;purine nucleotide binding;purine ribonucleoside triphosphate binding;purine ribonucleotide binding;p…	cell part;cytoplasmic part;cytosol;extracellular membrane-bounded organelle;extracellular organelle;extracellular region part;extracellular vesicular exosome;intracellular membrane-bounded organelle;intracellular organelle;intracellular part;membrane;membrane-bounded organelle;membrane-bounded vesicle;mitochondrion;nucleus;organelle;plasma membrane;vesicle	0.150411	0.122845	0.156716	0.0869364	0.138622	0.198403	0.0900595	0.127803	0.12794	0.0835953	0.16522	0.0726126	0.164215	0.0298129	0.130888	0.118205	0.0847838	0.0829642	0	33616000000	2	3	1	1	1	2	2	3	3	3	1	1	3	1	2	3	2	2
	Core histone macro-H2A.1;Histone H2A	H2AFY	biological regulation;cellular component assembly;cellular component assembly at cellular level;cellular component organization;cellular component organization at cellular level;cellular component organization or biogenesis;cellular component organization or biogenesis at cellular level;cellular macromolecular complex assembly;cellular macromolecular complex subunit organization;cellular process;…	binding;chromatin binding;DNA binding;nucleic acid binding	Barr body;cell part;chromosomal part;chromosome;condensed chromosome;intracellular membrane-bounded organelle;intracellular non-membrane-bounded organelle;intracellular organelle;intracellular organelle part;intracellular part;macromolecular complex;membrane-bounded organelle;non-membrane-bounded organelle;nuclear chromosome;nuclear part;nucleosome;nucleus;organelle;organelle part;protein-DNA com…	0.128259	0.138288	NaN	0.167811	0.216939	0.0754028	0.115209	0.0862723	0.0707641	0.109266	NaN	0.0389088	0.245186	0.0543136	0.110336	0.309721	NaN	0.0907173	2.18e-143	17526000000	3	4	0	3	1	1	4	3	2	3	0	1	2	2	2	3	0	2
	ATP synthase subunit gamma, mitochondrial;ATP synthase gamma chain	ATP5C1	ATP biosynthetic process;ATP catabolic process;ATP metabolic process;ATP synthesis coupled proton transport;biosynthetic process;catabolic process;cation transport;cellular biosynthetic process;cellular catabolic process;cellular metabolic process;cellular nitrogen compound biosynthetic process;cellular nitrogen compound catabolic process;cellular nitrogen compound metabolic process;cellular proc…	active transmembrane transporter activity;ATPase activity;ATPase activity, coupled;ATPase activity, coupled to movement of substances;ATPase activity, coupled to transmembrane movement of ions;ATPase activity, coupled to transmembrane movement of substances;catalytic activity;cation transmembrane transporter activity;cation-transporting ATPase activity;hydrogen ion transmembrane transporter activ…	cell part;cytoplasmic part;intracellular organelle lumen;intracellular organelle part;intracellular part;macromolecular complex;membrane;membrane part;membrane-enclosed lumen;mitochondrial inner membrane;mitochondrial matrix;mitochondrial membrane;mitochondrial membrane part;mitochondrial part;mitochondrial proton-transporting ATP synthase complex, catalytic core F(1);organelle inner membrane;org…	0.182325	0.119207	0.0288801	0.296651	NaN	NaN	0.0756626	0.0592556	0.128206	0.167368	NaN	0.0666879	0.0707572	0.143007	0.30045	0.149891	NaN	NaN	6.96e-104	14295000000	2	4	2	5	0	0	2	3	2	3	0	1	2	5	2	3	0	0
	60S ribosomal protein L18a	RPL18A	biosynthetic process;catabolic process;cellular biosynthetic process;cellular catabolic process;cellular component disassembly;cellular component disassembly at cellular level;cellular component organization;cellular component organization at cellular level;cellular component organization or biogenesis;cellular component organization or biogenesis at cellular level;cellular macromolecular complex…	binding;nucleic acid binding;RNA binding;structural constituent of ribosome;structural molecule activity	cell part;cytoplasmic part;cytosolic large ribosomal subunit;intracellular non-membrane-bounded organelle;intracellular organelle;intracellular organelle part;intracellular part;large ribosomal subunit;macromolecular complex;non-membrane-bounded organelle;organelle;organelle part;ribonucleoprotein complex;ribosome	0.11759	0.149551	0.154026	NaN	NaN	NaN	0.0537597	0.0550705	0.147056	0.0895003	NaN	NaN	0.0863132	0.0594343	0.0792185	0.0789836	NaN	NaN	1.32e-33	30211000000	4	2	2	0	0	0	5	3	4	3	0	0	5	4	1	3	0	0
	ADP-ribosylation factor 4	ARF4	anatomical structure development;biological regulation;brain development;cell surface receptor linked signaling pathway;cellular process;cellular response to stimulus;developmental process;enzyme linked receptor protein signaling pathway;epidermal growth factor receptor signaling pathway;establishment of localization;establishment of protein localization;intracellular signal transduction;organ de…	binding;catalytic activity;GTP binding;GTPase activity;guanyl nucleotide binding;guanyl ribonucleotide binding;hydrolase activity;hydrolase activity, acting on acid anhydrides;hydrolase activity, acting on acid anhydrides, in phosphorus-containing anhydrides;nucleoside-triphosphatase activity;nucleotide binding;purine nucleotide binding;purine ribonucleoside triphosphate binding;purine ribonucleo…	cell part;cytoplasm;cytoplasmic part;Golgi apparatus;intracellular;intracellular membrane-bounded organelle;intracellular organelle;intracellular part;membrane;membrane-bounded organelle;organelle;plasma membrane	0.126187	0.0792049	0.514115	0.180576	NaN	NaN	0.0719473	0.108512	0.0593901	0.139555	NaN	NaN	0.16554	0.070097	0.0544513	0.350329	NaN	NaN	3.13e-231	16211000000	2	1	1	2	0	0	4	4	3	4	0	0	5	4	3	2	0	0
	40S ribosomal protein S5;40S ribosomal protein S5, N-terminally processed	RPS5	biological regulation;biosynthetic process;catabolic process;cellular biosynthetic process;cellular catabolic process;cellular component disassembly;cellular component disassembly at cellular level;cellular component organization;cellular component organization at cellular level;cellular component organization or biogenesis;cellular component organization or biogenesis at cellular level;cellular …	binding;mRNA binding;nucleic acid binding;RNA binding;structural constituent of ribosome;structural molecule activity	cell part;cytosolic small ribosomal subunit;intracellular organelle part;intracellular part;macromolecular complex;organelle part;ribonucleoprotein complex;small ribosomal subunit	0.0769926	0.0584815	0.0799056	0.0433368	NaN	NaN	0.276647	0.134544	0.311826	0.126119	NaN	NaN	0.0757813	0.162914	0.11437	0.0892325	NaN	0.325659	3.28e-110	11695000000	4	2	2	2	0	0	2	3	3	4	0	0	3	2	4	3	0	1
	Procollagen-lysine,2-oxoglutarate 5-dioxygenase 2	PLOD2	cellular component organization;cellular component organization at cellular level;cellular component organization or biogenesis;cellular component organization or biogenesis at cellular level;cellular macromolecule metabolic process;cellular metabolic process;cellular process;cellular protein metabolic process;extracellular matrix organization;extracellular structure organization;macromolecule me…	binding;carboxylic acid binding;catalytic activity;cation binding;dioxygenase activity;ion binding;iron ion binding;L-ascorbic acid binding;metal ion binding;oxidoreductase activity;oxidoreductase activity, acting on paired donors, with incorporation or reduction of molecular oxygen;oxidoreductase activity, acting on paired donors, with incorporation or reduction of molecular oxygen, 2-oxoglutara…	cell part;collagen;cytoplasmic part;endoplasmic reticulum;endoplasmic reticulum membrane;endoplasmic reticulum part;extracellular matrix part;extracellular region part;intracellular membrane-bounded organelle;intracellular organelle;intracellular organelle part;intracellular part;membrane;membrane part;membrane-bounded organelle;organelle;organelle membrane;organelle part;rough endoplasmic reticu…	0.156047	0.133944	0.122068	0.142867	NaN	NaN	0.100566	0.120431	0.0759897	0.0607895	0.164285	NaN	0.203701	0.11535	0.230533	0.109449	NaN	NaN	3.07e-195	13473000000	4	3	2	3	0	0	2	1	3	1	1	0	3	5	5	2	0	0
	40S ribosomal protein S23	RPS23	biosynthetic process;catabolic process;cellular biosynthetic process;cellular catabolic process;cellular component disassembly;cellular component disassembly at cellular level;cellular component organization;cellular component organization at cellular level;cellular component organization or biogenesis;cellular component organization or biogenesis at cellular level;cellular macromolecular complex…	structural constituent of ribosome;structural molecule activity	cell part;cytoplasmic part;cytosolic small ribosomal subunit;intracellular non-membrane-bounded organelle;intracellular organelle;intracellular organelle part;intracellular part;macromolecular complex;non-membrane-bounded organelle;organelle;organelle part;ribonucleoprotein complex;ribosome;small ribosomal subunit	0.113106	0.126607	0.0832332	0.0433066	NaN	0.0943834	0.0631625	0.0759402	0.105849	0.0546301	NaN	NaN	0.0375694	0.103653	0.0785508	0.0220489	NaN	0.128624	1.51e-29	20370000000	5	2	3	1	0	1	4	2	4	3	0	0	2	4	2	1	0	1
	Citrate synthase, mitochondrial;Citrate synthase	CS	acetyl-CoA catabolic process;acetyl-CoA metabolic process;carbohydrate metabolic process;catabolic process;cellular carbohydrate metabolic process;cellular catabolic process;cellular metabolic process;cellular process;coenzyme catabolic process;coenzyme metabolic process;cofactor catabolic process;cofactor metabolic process;metabolic process;primary metabolic process;small molecule metabolic proc…	catalytic activity;citrate (Si)-synthase activity;transferase activity;transferase activity, transferring acyl groups;transferase activity, transferring acyl groups, acyl groups converted into alkyl on transfer	cell part;cytoplasmic part;intracellular membrane-bounded organelle;intracellular organelle;intracellular organelle lumen;intracellular organelle part;intracellular part;membrane-bounded organelle;membrane-enclosed lumen;mitochondrial matrix;mitochondrial part;mitochondrion;organelle;organelle lumen;organelle part	0.727676	0.140147	0.471727	0.102503	0.960968	NaN	0.161074	0.0610972	0.735106	0.0667411	0.844273	0.457268	0.0852669	0.0426948	0.140376	0.106257	NaN	0.365736	1.11e-285	25169000000	1	4	3	1	1	0	3	1	4	2	1	1	3	3	3	2	0	1
	Aminopeptidase N	ANPEP	anatomical structure formation involved in morphogenesis;angiogenesis;angiotensin maturation;biological regulation;cell differentiation;cellular developmental process;cellular macromolecule metabolic process;cellular metabolic process;cellular process;cellular protein metabolic process;developmental process;hormone metabolic process;interaction with host;interspecies interaction between organisms…	aminopeptidase activity;binding;catalytic activity;cation binding;exopeptidase activity;hydrolase activity;ion binding;metal ion binding;metallopeptidase activity;peptidase activity;peptidase activity, acting on L-amino acid peptides;receptor activity;transition metal ion binding;zinc ion binding	cell part;cytoplasmic part;cytosol;endoplasmic reticulum-Golgi intermediate compartment;external side of plasma membrane;integral to membrane;integral to plasma membrane;intracellular membrane-bounded organelle;intracellular organelle;intracellular part;intrinsic to membrane;intrinsic to plasma membrane;membrane part;membrane-bounded organelle;organelle;plasma membrane part	0.936701	0.318504	0.261906	0.175455	NaN	NaN	0.660061	0.286143	0.0909587	0.399554	NaN	NaN	0.761433	0.470148	0.269284	0.297531	NaN	NaN	5e-192	18580000000	1	4	1	3	0	0	2	4	2	4	0	0	2	4	4	3	0	0
	Heat Shock Protein Family A	HSPA1A	response to stimulus;response to stress	adenyl nucleotide binding;adenyl ribonucleotide binding;ATP binding;binding;nucleotide binding;purine nucleotide binding;purine ribonucleoside triphosphate binding;purine ribonucleotide binding;ribonucleotide binding		0.282048	0.330665	0.39702	0.422783	NaN	0.426671	0.151903	0.14011	0.133254	0.26172	0.274532	0.207092	0.0762876	0.182131	0.144678	0.232858	0.0898823	0.0976439	5.53e-95	8623600000	4	2	2	2	0	1	2	2	2	2	2	1	2	3	3	2	1	1
	ATP-dependent RNA helicase DDX3X;ATP-dependent RNA helicase DDX3Y	DDX3X;DDX3Y	biological regulation;biosynthetic process;cell cycle phase;cell cycle process;cell motility;cellular biosynthetic process;cellular component assembly;cellular component assembly at cellular level;cellular component movement;cellular component organization;cellular component organization at cellular level;cellular component organization or biogenesis;cellular component organization or biogenesis …	adenyl nucleotide binding;adenyl ribonucleotide binding;ATP binding;ATPase activity;ATPase activity, coupled;ATP-dependent DNA helicase activity;ATP-dependent helicase activity;ATP-dependent RNA helicase activity;binding;catalytic activity;DNA binding;DNA helicase activity;DNA-dependent ATPase activity;eukaryotic initiation factor 4E binding;helicase activity;hydrolase activity;hydrolase activity…	cell part;chromatoid body;cytoplasm;cytoplasmic part;intracellular membrane-bounded organelle;intracellular non-membrane-bounded organelle;intracellular organelle;intracellular organelle part;intracellular part;macromolecular complex;membrane;membrane-bounded organelle;mitochondrial membrane;mitochondrial outer membrane;mitochondrial part;non-membrane-bounded organelle;nuclear body;nuclear part;n…	0.269502	0.32308	NaN	0.258215	NaN	NaN	0.202615	0.187692	0.289036	0.215889	NaN	NaN	0.180784	0.164026	0.181227	0.187045	NaN	NaN	7.34e-99	11460000000	2	3	0	4	0	0	5	5	1	3	0	0	4	1	2	4	0	0
	60S ribosomal protein L13a	RPL13A;RPL13a	biological regulation;biosynthetic process;catabolic process;cellular biosynthetic process;cellular catabolic process;cellular component disassembly;cellular component disassembly at cellular level;cellular component organization;cellular component organization at cellular level;cellular component organization or biogenesis;cellular component organization or biogenesis at cellular level;cellular …	structural constituent of ribosome;structural molecule activity	cell part;cytoplasmic part;cytosolic large ribosomal subunit;intracellular non-membrane-bounded organelle;intracellular organelle;intracellular organelle part;intracellular part;large ribosomal subunit;macromolecular complex;non-membrane-bounded organelle;organelle;organelle part;ribonucleoprotein complex;ribosome	0.13014	0.163194	0.105658	0.186734	0.159353	NaN	0.0765187	0.081475	0.156083	0.104665	NaN	NaN	0.100914	0.0759718	0.0552883	0.0513684	NaN	0.838277	4.42e-37	18688000000	3	3	3	3	1	0	3	3	3	2	0	0	2	4	2	1	0	1
	Septin-9	2009-09-01	cell cycle;cell division;cellular component assembly;cellular component organization;cellular component organization or biogenesis;cellular process;macromolecular complex assembly;macromolecular complex subunit organization;protein complex assembly;protein complex subunit organization;protein heterooligomerization;protein oligomerization	binding;catalytic activity;GTP binding;GTPase activity;guanyl nucleotide binding;guanyl ribonucleotide binding;hydrolase activity;hydrolase activity, acting on acid anhydrides;hydrolase activity, acting on acid anhydrides, in phosphorus-containing anhydrides;nucleoside-triphosphatase activity;nucleotide binding;purine nucleotide binding;purine ribonucleoside triphosphate binding;purine ribonucleo…	actin filament bundle;actomyosin;cell cortex part;cell part;cytoplasmic part;cytoskeletal part;intracellular organelle part;intracellular part;macromolecular complex;microtubule;organelle part;perinuclear region of cytoplasm;protein complex;septin complex;stress fiber	0.167548	0.156467	0.135681	0.208942	NaN	NaN	0.0986362	0.124673	0.114394	0.223029	NaN	NaN	0.221335	0.219878	0.220455	0.343056	NaN	NaN	3.59e-96	11809000000	4	2	1	3	0	0	3	4	3	2	0	0	4	3	2	3	0	0
		COL1A1		extracellular matrix structural constituent;structural molecule activity	collagen;extracellular matrix part;extracellular region part	0.530296	0.509395	0.174563	0.170785	0.339184	0.32585	0.141999	0.138822	0.140628	0.106177	0.170799	0.165638	0.0858079	0.270834	0.0644133	0.165464	0.0796702	0.0781057	0	19942000000	2	2	3	3	1	1	3	3	1	1	2	1	1	1	1	3	2	2
		CALM2;CALM1;CALM3	actin filament-based movement;actin filament-based process;actin-mediated cell contraction;actin-myosin filament sliding;biological regulation;cellular component movement;cellular process;multicellular organismal process;muscle contraction;muscle filament sliding;muscle system process;regulation of biological process;regulation of multicellular organismal process;regulation of muscle contraction;…	binding;calcium ion binding;catalytic activity;cation binding;ion binding;kinase activity;metal ion binding;transferase activity;transferase activity, transferring phosphorus-containing groups	cell part;contractile fiber part;cytoplasmic part;cytoskeletal part;cytosol;intracellular organelle part;intracellular part;macromolecular complex;organelle part;protein complex;troponin complex	0.373473	NaN	NaN	NaN	NaN	NaN	0.240503	0.383747	0.22162	0.155127	NaN	NaN	0.249142	0.203708	0.256666	0.206179	NaN	NaN	0	18346000000	1	0	0	0	0	0	5	5	3	2	0	0	6	5	3	3	0	0
	Tryptophan--tRNA ligase, cytoplasmic;T1-TrpRS;T2-TrpRS	WARS	amine metabolic process;amino acid activation;anatomical structure formation involved in morphogenesis;angiogenesis;biological regulation;carboxylic acid metabolic process;cellular amine metabolic process;cellular amino acid metabolic process;cellular ketone metabolic process;cellular macromolecule metabolic process;cellular metabolic process;cellular nitrogen compound metabolic process;cellular …	adenyl nucleotide binding;adenyl ribonucleotide binding;aminoacyl-tRNA ligase activity;ATP binding;binding;catalytic activity;ligase activity;ligase activity, forming aminoacyl-tRNA and related compounds;ligase activity, forming carbon-oxygen bonds;nucleotide binding;purine nucleotide binding;purine ribonucleoside triphosphate binding;purine ribonucleotide binding;ribonucleotide binding;tryptopha…	cell part;cytoplasm;cytoplasmic part;cytosol;intracellular part	0.15815	0.217852	0.133381	0.230343	0.150231	NaN	0.114331	0.0877277	0.116873	0.114025	0.167215	NaN	0.078606	0.146831	0.0630203	0.0722297	0.263107	0.10848	1.29e-186	16851000000	3	3	3	2	2	0	2	2	2	2	1	0	2	2	1	1	1	4
	Ras-related protein Rab-7a	RAB7A	anatomical structure homeostasis;antigen processing and presentation;antigen processing and presentation of exogenous antigen;antigen processing and presentation of exogenous peptide antigen;antigen processing and presentation of exogenous peptide antigen via MHC class II;antigen processing and presentation of peptide antigen;antigen processing and presentation of peptide antigen via MHC class II…	binding;catalytic activity;GDP binding;GTP binding;GTPase activity;guanyl nucleotide binding;guanyl ribonucleotide binding;hydrolase activity;hydrolase activity, acting on acid anhydrides;hydrolase activity, acting on acid anhydrides, in phosphorus-containing anhydrides;nucleoside-triphosphatase activity;nucleotide binding;purine nucleotide binding;purine ribonucleoside triphosphate binding;purin…	cell part;cytoplasmic membrane-bounded vesicle;cytoplasmic part;cytoplasmic vesicle;cytoplasmic vesicle membrane;cytoplasmic vesicle part;endocytic vesicle;endocytic vesicle membrane;endosome;Golgi apparatus;intracellular membrane-bounded organelle;intracellular organelle;intracellular organelle part;intracellular part;late endosome;lysosomal membrane;melanosome;membrane;membrane-bounded organell…	0.401577	0.332042	0.18723	0.207544	NaN	NaN	0.161327	0.144202	0.148755	0.141587	NaN	NaN	0.103123	0.113617	0.0877069	0.0977254	NaN	NaN	2.22e-161	13222000000	5	1	1	2	0	0	7	3	1	2	0	0	3	2	3	3	0	0
	Leucine--tRNA ligase, cytoplasmic	LARS	amine metabolic process;amino acid activation;biological regulation;carboxylic acid metabolic process;cellular amine metabolic process;cellular amino acid metabolic process;cellular ketone metabolic process;cellular macromolecule metabolic process;cellular metabolic process;cellular nitrogen compound metabolic process;cellular process;leucyl-tRNA aminoacylation;macromolecule metabolic process;met…	adenyl nucleotide binding;adenyl ribonucleotide binding;aminoacyl-tRNA editing activity;aminoacyl-tRNA ligase activity;ATP binding;binding;carboxylic ester hydrolase activity;catalytic activity;hydrolase activity;hydrolase activity, acting on ester bonds;leucine-tRNA ligase activity;ligase activity;ligase activity, forming aminoacyl-tRNA and related compounds;ligase activity, forming carbon-oxyge…	cell part;cytoplasm;cytoplasmic part;cytosol;intracellular part	0.146561	NaN	NaN	NaN	NaN	NaN	0.108329	0.208754	0.168551	0.245875	NaN	NaN	0.139437	0.173561	0.174284	0.249638	NaN	0.152794	2.12e-204	10236000000	1	0	0	0	0	0	4	5	5	2	0	0	4	6	4	1	0	1
	Histone H2A.x	H2AFX	biological regulation;cell cycle checkpoint;cell cycle phase;cell cycle process;cellular component assembly;cellular component assembly at cellular level;cellular component organization;cellular component organization at cellular level;cellular component organization or biogenesis;cellular component organization or biogenesis at cellular level;cellular macromolecular complex assembly;cellular mac…	binding;damaged DNA binding;DNA binding;nucleic acid binding	cell part;chromatin;chromosomal part;chromosome;condensed chromosome;condensed nuclear chromosome;germ cell nucleus;intracellular membrane-bounded organelle;intracellular non-membrane-bounded organelle;intracellular organelle;intracellular organelle part;intracellular part;macromolecular complex;male germ cell nucleus;membrane-bounded organelle;non-membrane-bounded organelle;nuclear chromatin;nuc…	0.0430631	0.0450024	0.0362403	0.0398215	0.0539727	0.070161	NaN	0.0288566	0.0290696	0.0272345	0.0259639	0.063517	0.0292666	0.0152411	0.0109195	0.0104496	0.0512145	0.0130095	2.4e-257	250000000000	2	2	3	1	1	2	0	3	3	2	1	2	2	3	1	2	2	1
	Threonine--tRNA ligase, cytoplasmic	TARS	amine metabolic process;amino acid activation;carboxylic acid metabolic process;cellular amine metabolic process;cellular amino acid metabolic process;cellular ketone metabolic process;cellular macromolecule metabolic process;cellular metabolic process;cellular nitrogen compound metabolic process;cellular process;macromolecule metabolic process;metabolic process;ncRNA metabolic process;nitrogen c…	adenyl nucleotide binding;adenyl ribonucleotide binding;aminoacyl-tRNA ligase activity;ATP binding;binding;catalytic activity;identical protein binding;ligase activity;ligase activity, forming aminoacyl-tRNA and related compounds;ligase activity, forming carbon-oxygen bonds;nucleotide binding;protein binding;protein dimerization activity;protein homodimerization activity;purine nucleotide binding…	actin cytoskeleton;cell part;cytoplasm;cytoplasmic part;cytoskeleton;cytosol;intracellular non-membrane-bounded organelle;intracellular organelle;intracellular part;non-membrane-bounded organelle;organelle	0.406162	0.251715	0.112854	0.409796	0.593876	NaN	0.139985	0.125561	0.104071	0.129534	NaN	0.32253	0.0880139	0.15776	0.313083	0.100007	NaN	NaN	3.99e-109	12452000000	2	3	1	3	1	0	5	2	1	2	0	1	4	3	2	2	0	0
	Basement membrane-specific heparan sulfate proteoglycan core protein;Endorepellin;LG3 peptide	HSPG2	amine metabolic process;aminoglycan biosynthetic process;aminoglycan catabolic process;aminoglycan metabolic process;anatomical structure development;anatomical structure formation involved in morphogenesis;anatomical structure morphogenesis;angiogenesis;biological regulation;biosynthetic process;brain development;carbohydrate biosynthetic process;carbohydrate catabolic process;carbohydrate metab…	binding;cation binding;ion binding;metal ion binding	basal lamina;cell part;cytoplasmic part;extracellular matrix part;extracellular membrane-bounded organelle;extracellular organelle;extracellular region part;extracellular space;extracellular vesicular exosome;Golgi apparatus part;Golgi lumen;intracellular organelle lumen;intracellular organelle part;intracellular part;lysosomal lumen;membrane;membrane-bounded organelle;membrane-bounded vesicle;me…	0.414304	0.587288	0.152003	0.116522	NaN	0.443557	0.252794	0.213236	0.348054	NaN	NaN	NaN	0.102382	0.189147	NaN	0.368495	NaN	NaN	0	19830000000	2	1	5	5	0	1	7	2	1	0	0	0	5	1	0	2	0	0
	Kinesin-1 heavy chain;Tyrosine-protein kinase receptor	KIF5B;KIF5B-ALK	antigen processing and presentation;antigen processing and presentation of exogenous antigen;antigen processing and presentation of exogenous peptide antigen;antigen processing and presentation of exogenous peptide antigen via MHC class II;antigen processing and presentation of peptide antigen;antigen processing and presentation of peptide antigen via MHC class II;antigen processing and presentat…	adenyl nucleotide binding;adenyl ribonucleotide binding;ATP binding;binding;catalytic activity;cytoskeletal protein binding;hydrolase activity;hydrolase activity, acting on acid anhydrides;hydrolase activity, acting on acid anhydrides, in phosphorus-containing anhydrides;kinase activity;microtubule binding;microtubule motor activity;molecular transducer activity;motor activity;nucleoside-triphosp…	cell part;cell projection;cell projection part;ciliary rootlet;cilium part;cytoplasm;cytoplasmic part;cytoskeletal part;cytosol;integral to membrane;intracellular organelle part;intracellular part;intrinsic to membrane;kinesin complex;macromolecular complex;membrane;membrane part;microtubule;microtubule associated complex;neuron projection;organelle;organelle part;perinuclear region of cytoplasm;…	0.574667	0.323964	0.249508	0.164411	NaN	NaN	0.315795	0.320149	0.148617	0.114056	NaN	NaN	0.0454882	0.124458	0.155163	0.277263	NaN	0.125025	0	13079000000	1	2	1	3	0	0	4	3	2	2	0	0	3	4	3	3	0	1
	Aldehyde dehydrogenase X, mitochondrial	ALDH1B1	alcohol catabolic process;alcohol metabolic process;anatomical structure development;anatomical structure morphogenesis;apocarotenoid metabolic process;biological regulation;biosynthetic process;carbohydrate metabolic process;carboxylic acid metabolic process;catabolic process;cellular aldehyde metabolic process;cellular biosynthetic process;cellular hormone metabolic process;cellular ketone meta…	aldehyde dehydrogenase (NAD) activity;aldehyde dehydrogenase [NAD(P)+] activity;binding;catalytic activity;coenzyme binding;cofactor binding;hormone binding;identical protein binding;NAD binding;NAD+ binding;nucleotide binding;oxidoreductase activity;oxidoreductase activity, acting on the aldehyde or oxo group of donors;oxidoreductase activity, acting on the aldehyde or oxo group of donors, NAD o…	cell part;cytoplasm;cytoplasmic part;intracellular membrane-bounded organelle;intracellular organelle;intracellular organelle lumen;intracellular organelle part;intracellular part;membrane-bounded organelle;membrane-enclosed lumen;mitochondrial matrix;mitochondrial part;mitochondrion;nucleus;organelle;organelle lumen;organelle part	0.169042	0.0820433	0.19084	0.0452522	NaN	NaN	0.086471	0.153289	0.190716	0.107151	NaN	NaN	0.119137	0.0859491	0.0976684	0.216424	NaN	NaN	4.52e-157	13694000000	2	2	3	1	0	0	3	3	3	2	0	0	4	2	4	3	0	0
	Actin-related protein 2/3 complex subunit 4	ARPC4;ARPC4-TTLL3	actin cytoskeleton organization;actin filament organization;actin filament polymerization;actin filament-based process;actin nucleation;actin polymerization or depolymerization;Arp2/3 complex-mediated actin nucleation;biological regulation;cellular component assembly;cellular component assembly at cellular level;cellular component organization;cellular component organization at cellular level;cel…		Arp2/3 protein complex;cell part;cell projection;cytoplasmic part;cytoskeletal part;cytosol;intracellular organelle part;intracellular part;macromolecular complex;organelle part;protein complex	0.105826	0.0945146	0.148958	0.109052	0.110067	NaN	0.106561	0.0804073	0.103195	0.0662208	NaN	0.224926	0.153145	0.064464	NaN	NaN	NaN	NaN	6.14e-149	21323000000	5	1	3	2	1	0	3	4	2	3	0	1	3	4	0	0	0	0
	Ras-related protein Rab-11B;Ras-related protein Rab-11A	RAB11B;RAB11A	biological regulation;catabolic process;cell cycle;cell projection organization;cellular catabolic process;cellular component organization;cellular component organization at cellular level;cellular component organization or biogenesis;cellular component organization or biogenesis at cellular level;cellular localization;cellular macromolecule localization;cellular membrane organization;cellular me…	binding;catalytic activity;GDP binding;GTP binding;GTPase activity;guanyl nucleotide binding;guanyl ribonucleotide binding;hydrolase activity;hydrolase activity, acting on acid anhydrides;hydrolase activity, acting on acid anhydrides, in phosphorus-containing anhydrides;nucleoside-triphosphatase activity;nucleotide binding;protein binding;purine nucleotide binding;purine ribonucleoside triphospha…	cell division site part;cell part;cell projection;cell projection membrane;cell projection part;cleavage furrow;cytoplasmic membrane-bounded vesicle;cytoplasmic part;cytoplasmic vesicle;cytoplasmic vesicle membrane;cytoplasmic vesicle part;endocytic vesicle;endocytic vesicle membrane;endosomal part;endosome;endosome membrane;Golgi apparatus part;intracellular membrane-bounded organelle;intracellu…	0.0476444	0.403437	0.978961	0.514115	NaN	NaN	0.161278	0.650972	0.68751	0.193932	NaN	NaN	0.120284	0.569077	0.429605	0.251564	NaN	NaN	1.43e-83	25963000000	3	2	1	2	0	0	3	1	2	3	0	0	4	3	3	4	0	0
	Histone H3	HIST2H3PS2	cellular component assembly;cellular component assembly at cellular level;cellular component organization;cellular component organization at cellular level;cellular component organization or biogenesis;cellular component organization or biogenesis at cellular level;cellular macromolecular complex assembly;cellular macromolecular complex subunit organization;cellular process;chromatin organization…	binding;DNA binding;nucleic acid binding	cell part;chromosomal part;intracellular organelle part;intracellular part;macromolecular complex;nucleosome;organelle part;protein-DNA complex	0.0988962	0.128419	0.35171	0.393322	0.192839	NaN	0.0577585	0.126561	0.215686	0.134514	0.12159	0.328692	0.180012	0.122953	0.243061	0.293001	0.204088	0.204714	2.73e-30	14423000000	2	2	2	2	2	0	2	2	2	2	2	1	2	1	1	2	2	2
	Ubiquitin-like modifier-activating enzyme 1	UBA1	cell death;cellular macromolecule metabolic process;cellular metabolic process;cellular process;cellular protein metabolic process;death;macromolecule metabolic process;macromolecule modification;metabolic process;primary metabolic process;protein metabolic process;protein modification by small protein conjugation;protein modification by small protein conjugation or removal;protein modification p…	adenyl nucleotide binding;adenyl ribonucleotide binding;ATP binding;binding;catalytic activity;ligase activity;nucleotide binding;purine nucleotide binding;purine ribonucleoside triphosphate binding;purine ribonucleotide binding;ribonucleotide binding;small protein activating enzyme activity		0.447615	0.240825	0.149349	0.234942	0.151485	0.149414	0.154148	0.453259	0.147986	0.115788	NaN	NaN	0.183033	0.444765	0.112184	0.30151	NaN	NaN	0	18396000000	1	1	2	2	1	1	4	3	4	3	0	0	3	1	3	2	0	0
	Septin-7	SEPT7;DKFZp686F17268;Nbla02942	anatomical structure morphogenesis;biological regulation;cell cycle;cell cycle phase;cell cycle process;cell division;cell part morphogenesis;cell projection morphogenesis;cell projection organization;cellular component assembly;cellular component morphogenesis;cellular component organization;cellular component organization at cellular level;cellular component organization or biogenesis;cellular …	binding;GTP binding;guanyl nucleotide binding;guanyl ribonucleotide binding;nucleotide binding;purine nucleotide binding;purine ribonucleoside triphosphate binding;purine ribonucleotide binding;ribonucleotide binding;structural molecule activity	actin cytoskeleton;actin filament bundle;actomyosin;axon part;axon terminus;axoneme;cell cortex;cell cortex part;cell division site part;cell part;cell projection part;chromosomal part;cilium axoneme;cilium part;cleavage furrow;condensed chromosome kinetochore;cytoplasm;cytoplasmic part;cytoskeletal part;cytoskeleton;intracellular non-membrane-bounded organelle;intracellular organelle;intracellul…	0.152226	0.133006	0.096576	0.108727	NaN	NaN	0.106321	0.226401	0.281046	0.17198	NaN	NaN	0.339934	0.373928	0.302202	0.340047	0.0624115	0.0491052	3.31e-296	19497000000	3	3	3	5	0	0	2	1	1	2	0	0	2	1	1	4	1	2
	40S ribosomal protein S10	RPS10	biosynthetic process;catabolic process;cellular biosynthetic process;cellular catabolic process;cellular component disassembly;cellular component disassembly at cellular level;cellular component organization;cellular component organization at cellular level;cellular component organization or biogenesis;cellular component organization or biogenesis at cellular level;cellular macromolecular complex…		cell part;cytoplasmic part;cytosolic small ribosomal subunit;intracellular non-membrane-bounded organelle;intracellular organelle;intracellular organelle part;intracellular part;macromolecular complex;non-membrane-bounded organelle;nuclear part;nucleolus;organelle;organelle part;ribonucleoprotein complex;ribosome;small ribosomal subunit	0.127072	0.0760836	0.0686021	0.182633	NaN	NaN	0.0833047	0.279446	0.0828658	0.168206	0.351895	NaN	0.0451556	0.334779	0.0600559	0.0747243	NaN	NaN	2.52e-25	7061200000	1	2	2	2	0	0	4	3	3	2	1	0	3	3	2	3	0	0
	Ras-related protein Rab-6A;Ras-related protein Rab-6B	RAB6A;RAB6B	biological regulation;cation homeostasis;cell cycle process;cellular cation homeostasis;cellular chemical homeostasis;cellular component movement;cellular component organization;cellular component organization at cellular level;cellular component organization or biogenesis;cellular component organization or biogenesis at cellular level;cellular homeostasis;cellular ion homeostasis;cellular macrom…	binding;catalytic activity;GTP binding;GTPase activity;guanyl nucleotide binding;guanyl ribonucleotide binding;hydrolase activity;hydrolase activity, acting on acid anhydrides;hydrolase activity, acting on acid anhydrides, in phosphorus-containing anhydrides;nucleoside-triphosphatase activity;nucleotide binding;purine nucleotide binding;purine ribonucleoside triphosphate binding;purine ribonucleo…	cell part;centrosome;cytoplasm;cytoplasmic membrane-bounded vesicle;cytoplasmic part;cytoplasmic vesicle;cytoplasmic vesicle membrane;cytoplasmic vesicle part;cytoskeletal part;cytosol;endocytic vesicle;endocytic vesicle membrane;Golgi apparatus;Golgi apparatus part;Golgi membrane;intracellular membrane-bounded organelle;intracellular non-membrane-bounded organelle;intracellular organelle;intrace…	0.0926331	0.098888	0.157114	0.140746	NaN	0.163984	0.197882	0.0528751	0.135367	0.102431	0.0576706	0.249075	0.0674408	0.088619	0.138777	0.0960534	NaN	NaN	1.01e-116	19160000000	1	1	3	2	0	1	3	2	2	2	1	1	3	5	2	2	0	0
	40S ribosomal protein S6	RPS6	biological regulation;biosynthetic process;carbohydrate homeostasis;catabolic process;cell surface receptor linked signaling pathway;cellular biosynthetic process;cellular catabolic process;cellular component assembly;cellular component assembly at cellular level;cellular component biogenesis;cellular component biogenesis at cellular level;cellular component disassembly;cellular component disasse…	structural constituent of ribosome;structural molecule activity	cell part;cytoplasm;cytoplasmic part;cytosolic small ribosomal subunit;intracellular non-membrane-bounded organelle;intracellular organelle;intracellular organelle part;intracellular part;macromolecular complex;non-membrane-bounded organelle;nuclear part;nucleolus;organelle;organelle part;ribonucleoprotein complex;ribosome;small ribosomal subunit	0.105097	0.105842	0.0973833	NaN	NaN	NaN	0.0794499	0.0475238	0.0837893	0.0292346	NaN	NaN	0.0869073	0.0500383	0.0920646	0.033962	NaN	0.188858	1.29e-91	14332000000	4	3	5	0	0	0	3	2	1	2	0	0	4	1	2	2	0	2
	T-complex protein 1 subunit beta	CCT2	cellular component assembly;cellular component assembly at cellular level;cellular component organization;cellular component organization at cellular level;cellular component organization or biogenesis;cellular component organization or biogenesis at cellular level;cellular macromolecular complex assembly;cellular macromolecular complex subunit organization;cellular macromolecule metabolic proces…	adenyl nucleotide binding;adenyl ribonucleotide binding;ATP binding;binding;nucleotide binding;protein binding;purine nucleotide binding;purine ribonucleoside triphosphate binding;purine ribonucleotide binding;ribonucleotide binding;unfolded protein binding	cell part;chaperonin-containing T-complex;cytoplasm;cytoplasmic part;cytoskeletal part;cytosol;cytosolic part;intracellular membrane-bounded organelle;intracellular organelle;intracellular organelle part;intracellular part;macromolecular complex;membrane-bounded organelle;microtubule;nucleus;organelle;organelle part;protein complex	0.218683	0.260076	0.104047	0.493925	NaN	0.420548	0.142139	0.149023	0.13854	0.334088	NaN	NaN	0.0653437	0.308112	0.149233	0.732119	NaN	0.202055	4.07e-261	11797000000	1	4	1	1	0	1	3	3	2	3	0	0	3	4	2	1	0	1
	Protein S100-A10	S100A10	biological regulation;cellular process;cellular response to acid;cellular response to chemical stimulus;cellular response to stimulus;positive regulation of binding;positive regulation of molecular function;regulation of binding;regulation of biological process;regulation of cellular process;regulation of molecular function;response to acid;response to chemical stimulus;response to stimulus;signa…	binding;calcium ion binding;cation binding;ion binding;metal ion binding;protein binding;receptor binding	cell part;extrinsic to membrane;extrinsic to plasma membrane;membrane part;plasma membrane part	0.184206	0.188931	0.190919	0.19088	0.517863	0.274711	0.202399	0.154649	0.366222	0.137663	NaN	NaN	0.127392	0.242327	0.426142	0.2417	NaN	NaN	3.62e-63	13436000000	3	3	3	3	2	1	2	3	2	1	0	0	1	2	2	2	0	0
	Plasma membrane calcium-transporting ATPase 4	ATP2B4;DKFZp686M088	amine metabolic process;anatomical structure development;auditory receptor cell stereocilium organization;behavior;biological regulation;biomineral tissue development;blood coagulation;body fluid secretion;calcium ion homeostasis;cation homeostasis;cell differentiation;cell differentiation in hindbrain;cell projection organization;cellular amine metabolic process;cellular aromatic compound metabo…	active transmembrane transporter activity;adenyl nucleotide binding;adenyl ribonucleotide binding;ATP binding;ATPase activity;ATPase activity, coupled;ATPase activity, coupled to movement of substances;ATPase activity, coupled to transmembrane movement of ions;ATPase activity, coupled to transmembrane movement of ions, phosphorylative mechanism;ATPase activity, coupled to transmembrane movement o…	apical plasma membrane;cell body;cell part;cell projection;cilium;cytoplasm;cytoplasmic part;endoplasmic reticulum;integral to membrane;integral to plasma membrane;intracellular membrane-bounded organelle;intracellular organelle;intracellular part;intrinsic to membrane;intrinsic to plasma membrane;membrane;membrane part;membrane-bounded organelle;neuronal cell body;organelle;plasma membrane;plasm…	0.283128	0.430838	0.268439	0.126019	NaN	NaN	0.160975	0.110747	0.102938	0.133982	NaN	NaN	0.110526	0.284575	0.346371	0.210759	NaN	NaN	1.26e-145	8287900000	1	1	1	3	0	0	6	4	2	1	0	0	4	2	3	2	0	0
	Translocon-associated protein subunit delta	SSR4	biosynthetic process;cellular biosynthetic process;cellular macromolecule biosynthetic process;cellular macromolecule metabolic process;cellular metabolic process;cellular process;cellular protein metabolic process;cotranslational protein targeting to membrane;establishment of localization;establishment of localization in cell;establishment of protein localization;establishment of protein localiz…	binding;calcium ion binding;cation binding;ion binding;metal ion binding	cell part;cytoplasmic part;endoplasmic reticulum;endoplasmic reticulum part;integral to membrane;intracellular membrane-bounded organelle;intracellular organelle;intracellular organelle part;intracellular part;intrinsic to membrane;macromolecular complex;membrane part;membrane-bounded organelle;organelle;organelle part;protein complex;Sec61 translocon complex;translocon complex	NaN	0.146991	0.0599631	0.126554	NaN	0.295427	0.145985	0.0842399	0.167984	0.124604	NaN	0.727112	0.178314	0.0689897	0.162914	0.0648997	NaN	0.214269	7.78e-51	12785000000	0	4	3	2	0	2	2	2	2	3	0	1	2	2	3	1	0	1
	Calponin-3	CNN3	actin cytoskeleton organization;actin filament-based process;actomyosin structure organization;biological regulation;cellular component organization;cellular component organization at cellular level;cellular component organization or biogenesis;cellular component organization or biogenesis at cellular level;cellular process;cytoskeleton organization;multicellular organismal process;muscle contrac…	actin binding;binding;calmodulin binding;cytoskeletal protein binding;protein binding;tropomyosin binding;troponin C binding	cell body;cell part;cytoskeletal part;intracellular organelle part;intracellular part;neuronal cell body;organelle part;postsynaptic density;synapse part	0.0834618	0.109211	0.0511434	0.163964	0.188358	NaN	0.0338267	0.189194	0.0696238	0.144436	0.190342	0.265327	0.0599375	0.226784	0.104697	0.214232	0.14031	NaN	6.6e-87	9699500000	1	2	2	3	1	0	1	2	1	3	1	1	1	4	2	3	2	0
	60S ribosomal protein L17	RPL17	biosynthetic process;catabolic process;cellular biosynthetic process;cellular catabolic process;cellular component disassembly;cellular component disassembly at cellular level;cellular component organization;cellular component organization at cellular level;cellular component organization or biogenesis;cellular component organization or biogenesis at cellular level;cellular macromolecular complex…	catalytic activity;cation transmembrane transporter activity;hydrogen ion transmembrane transporter activity;inorganic cation transmembrane transporter activity;ion transmembrane transporter activity;monovalent inorganic cation transmembrane transporter activity;oxidoreductase activity;oxidoreductase activity, acting on diphenols and related substances as donors;oxidoreductase activity, acting on…	cell part;cytosolic large ribosomal subunit;intracellular organelle part;intracellular part;large ribosomal subunit;macromolecular complex;organelle part;ribonucleoprotein complex	0.207475	0.117831	0.150678	0.153883	NaN	0.0797938	0.102777	0.119718	0.188068	0.0905982	NaN	NaN	0.220534	0.09731	0.238229	0.138369	NaN	0.200409	5.91e-114	11258000000	3	3	1	2	0	1	3	4	3	1	0	0	4	2	1	1	0	1
	Protein ERGIC-53	LMAN1	biological regulation;blood coagulation;carbohydrate metabolic process;cellular carbohydrate metabolic process;cellular component organization;cellular component organization at cellular level;cellular component organization or biogenesis;cellular component organization or biogenesis at cellular level;cellular macromolecule metabolic process;cellular metabolic process;cellular process;cellular pr…	binding;carbohydrate binding;cation binding;ion binding;mannose binding;metal ion binding;monosaccharide binding;protein binding;sugar binding;unfolded protein binding	cell part;coated vesicle membrane;contractile fiber part;cytoplasmic part;cytoplasmic vesicle membrane;cytoplasmic vesicle part;endoplasmic reticulum membrane;endoplasmic reticulum part;endoplasmic reticulum-Golgi intermediate compartment;endoplasmic reticulum-Golgi intermediate compartment membrane;ER to Golgi transport vesicle membrane;Golgi apparatus part;Golgi membrane;integral to membrane;in…	0.0922295	0.101132	0.113844	0.0957428	NaN	NaN	0.351462	0.0734032	0.12501	0.193288	NaN	NaN	0.27102	NaN	0.582916	NaN	NaN	NaN	1.16e-180	17443000000	3	3	5	2	0	0	2	2	4	2	0	0	4	0	3	0	0	0
	Thioredoxin-dependent peroxide reductase, mitochondrial	PRDX3	anatomical structure development;biological regulation;catabolic process;cell differentiation;cellular catabolic process;cellular chemical homeostasis;cellular component organization;cellular component organization at cellular level;cellular component organization or biogenesis;cellular component organization or biogenesis at cellular level;cellular developmental process;cellular homeostasis;cell…	alkyl hydroperoxide reductase activity;antioxidant activity;caspase inhibitor activity;caspase regulator activity;catalytic activity;cysteine-type endopeptidase inhibitor activity;endopeptidase inhibitor activity;endopeptidase regulator activity;enzyme inhibitor activity;enzyme regulator activity;oxidoreductase activity;oxidoreductase activity, acting on a sulfur group of donors;oxidoreductase ac…	cell part;cytoplasmic part;early endosome;endosome;intracellular membrane-bounded organelle;intracellular organelle;intracellular part;membrane-bounded organelle;mitochondrion;organelle	0.0832677	0.0772448	0.109433	0.127293	NaN	NaN	0.045908	0.10561	0.196561	0.0576537	NaN	0.186635	0.0434174	0.231768	0.267474	0.135853	NaN	NaN	1.73e-40	8360800000	2	3	2	2	0	0	3	4	1	2	0	1	2	3	2	3	0	0
	40S ribosomal protein S17	RPS17;RPS17L	biological regulation;biosynthetic process;catabolic process;cellular biosynthetic process;cellular catabolic process;cellular component assembly;cellular component assembly at cellular level;cellular component disassembly;cellular component disassembly at cellular level;cellular component organization;cellular component organization at cellular level;cellular component organization or biogenesis…	binding;nucleic acid binding;nucleotide binding;structural constituent of ribosome;structural molecule activity	cell part;cytoplasmic part;cytosolic small ribosomal subunit;intracellular non-membrane-bounded organelle;intracellular organelle;intracellular organelle part;intracellular part;macromolecular complex;non-membrane-bounded organelle;organelle;organelle part;ribonucleoprotein complex;ribosome;small ribosomal subunit	0.115459	0.115623	0.181301	0.153948	NaN	NaN	NaN	0.105442	0.109869	0.286443	NaN	NaN	NaN	0.124627	0.178962	0.234825	NaN	NaN	9.2e-163	11645000000	3	5	2	3	0	0	0	4	4	2	0	0	0	3	1	3	0	0
	Coatomer subunit beta	COPB2	cellular component organization;cellular component organization at cellular level;cellular component organization or biogenesis;cellular component organization or biogenesis at cellular level;cellular process;COPI coating of Golgi vesicle;establishment of localization;establishment of localization in cell;establishment of protein localization;Golgi transport vesicle coating;Golgi vesicle transpor…	structural molecule activity	actin cytoskeleton;cell part;COPI vesicle coat;cytoplasmic part;cytoplasmic vesicle part;cytoskeleton;cytosol;Golgi apparatus part;intracellular non-membrane-bounded organelle;intracellular organelle;intracellular organelle part;intracellular part;macromolecular complex;membrane coat;membrane part;non-membrane-bounded organelle;organelle;organelle part;protein complex;vesicle coat	0.216338	NaN	NaN	NaN	NaN	NaN	0.179036	0.164997	0.142154	0.136263	NaN	NaN	0.074679	0.191096	0.138726	0.239925	NaN	NaN	3.2e-220	10673000000	2	0	0	0	0	0	4	3	3	4	0	0	3	3	5	3	0	0
	40S ribosomal protein S25	RPS25	biosynthetic process;catabolic process;cellular biosynthetic process;cellular catabolic process;cellular component assembly;cellular component assembly at cellular level;cellular component disassembly;cellular component disassembly at cellular level;cellular component organization;cellular component organization at cellular level;cellular component organization or biogenesis;cellular component or…	binding;nucleic acid binding;RNA binding;structural constituent of ribosome;structural molecule activity	cell part;cytosolic small ribosomal subunit;intracellular non-membrane-bounded organelle;intracellular organelle;intracellular organelle part;intracellular part;macromolecular complex;non-membrane-bounded organelle;nuclear part;nucleolus;organelle;organelle part;ribonucleoprotein complex;small ribosomal subunit	0.147601	0.710882	0.163817	NaN	NaN	0.255698	0.300293	0.188101	0.673853	0.196574	NaN	NaN	0.294985	0.312889	0.117847	0.302105	NaN	NaN	1.46e-38	26353000000	3	2	3	0	0	1	2	4	2	1	0	0	3	3	3	2	0	0
	T-complex protein 1 subunit alpha	TCP1	cellular component assembly;cellular component assembly at cellular level;cellular component organization;cellular component organization at cellular level;cellular component organization or biogenesis;cellular component organization or biogenesis at cellular level;cellular macromolecular complex assembly;cellular macromolecular complex subunit organization;cellular macromolecule metabolic proces…	adenyl nucleotide binding;adenyl ribonucleotide binding;ATP binding;binding;nucleotide binding;protein binding;purine nucleotide binding;purine ribonucleoside triphosphate binding;purine ribonucleotide binding;ribonucleotide binding;unfolded protein binding	cell junction;cell part;centrosome;chaperonin-containing T-complex;chromatin;chromosomal part;cytoplasm;cytoplasmic part;cytoskeletal part;cytosol;cytosolic part;Golgi apparatus;heterochromatin;intracellular membrane-bounded organelle;intracellular non-membrane-bounded organelle;intracellular organelle;intracellular organelle part;intracellular part;macromolecular complex;membrane;membrane-bounde…	0.172507	0.154305	0.163523	0.147703	NaN	NaN	0.347101	NaN	0.256085	0.131718	NaN	0.241528	0.186727	0.159819	0.196826	0.180771	NaN	NaN	1.93e-61	8302900000	2	4	3	1	0	0	1	0	3	2	0	1	4	3	4	1	0	0
	60S ribosomal protein L28	RPL28	biosynthetic process;catabolic process;cellular biosynthetic process;cellular catabolic process;cellular component disassembly;cellular component disassembly at cellular level;cellular component organization;cellular component organization at cellular level;cellular component organization or biogenesis;cellular component organization or biogenesis at cellular level;cellular macromolecular complex…	binding;nucleic acid binding;RNA binding;structural constituent of ribosome;structural molecule activity	cell part;cytoplasmic part;cytosolic large ribosomal subunit;intracellular non-membrane-bounded organelle;intracellular organelle;intracellular organelle part;intracellular part;large ribosomal subunit;macromolecular complex;non-membrane-bounded organelle;organelle;organelle part;ribonucleoprotein complex;ribosome	0.135337	0.134896	0.165825	0.137782	0.102181	NaN	0.218695	0.0464294	0.100606	NaN	NaN	NaN	0.0912148	0.210703	0.148914	0.0926166	NaN	0.189969	2.2e-107	10261000000	5	4	2	1	1	0	4	1	2	0	0	0	2	2	3	1	0	1
	60S ribosomal protein L14	RPL14	biosynthetic process;catabolic process;cellular biosynthetic process;cellular catabolic process;cellular component biogenesis;cellular component biogenesis at cellular level;cellular component disassembly;cellular component disassembly at cellular level;cellular component organization;cellular component organization at cellular level;cellular component organization or biogenesis;cellular componen…	binding;nucleic acid binding;RNA binding;structural constituent of ribosome;structural molecule activity	cell part;cytoplasmic part;cytosolic large ribosomal subunit;intracellular non-membrane-bounded organelle;intracellular organelle;intracellular organelle part;intracellular part;large ribosomal subunit;macromolecular complex;non-membrane-bounded organelle;organelle;organelle part;ribonucleoprotein complex;ribosome	0.154727	0.106433	0.137388	0.0729315	0.270451	0.105658	0.266227	0.0503865	0.0771145	0.0715949	NaN	NaN	0.0358128	0.0565308	0.0422575	0.0258377	NaN	NaN	3.46e-65	15246000000	2	4	2	1	1	1	3	3	3	2	0	0	1	3	2	1	0	0
	60S acidic ribosomal protein P0;60S acidic ribosomal protein P0-like	RPLP0;RPLP0P6	biosynthetic process;catabolic process;cellular biosynthetic process;cellular catabolic process;cellular component biogenesis;cellular component biogenesis at cellular level;cellular component disassembly;cellular component disassembly at cellular level;cellular component organization;cellular component organization at cellular level;cellular component organization or biogenesis;cellular componen…	binding;nucleic acid binding;RNA binding;structural constituent of ribosome;structural molecule activity	cell part;cytoplasm;cytoplasmic part;cytosolic large ribosomal subunit;intracellular membrane-bounded organelle;intracellular non-membrane-bounded organelle;intracellular organelle;intracellular organelle part;intracellular part;large ribosomal subunit;macromolecular complex;membrane-bounded organelle;non-membrane-bounded organelle;nucleus;organelle;organelle part;ribonucleoprotein complex;riboso…	0.114033	0.110011	0.0454545	0.135994	NaN	NaN	0.0384911	0.0829407	0.148951	0.0765639	NaN	NaN	0.11231	0.0870365	0.0996426	0.0318202	NaN	NaN	5.03e-146	16327000000	3	2	2	2	0	0	1	5	4	2	0	0	1	3	3	1	0	0
	Apolipoprotein M	APOM	biological regulation;cellular component assembly;cellular component organization;cellular component organization or biogenesis;cellular macromolecule metabolic process;cellular metabolic process;cellular process;chemical homeostasis;cholesterol efflux;cholesterol homeostasis;cholesterol transport;establishment of localization;high-density lipoprotein particle assembly;high-density lipoprotein pa…	antioxidant activity;binding;lipid binding;lipid transporter activity;phospholipid binding;substrate-specific transporter activity;transporter activity	cell part;discoidal high-density lipoprotein particle;extracellular region part;high-density lipoprotein particle;integral to membrane;integral to plasma membrane;intrinsic to membrane;intrinsic to plasma membrane;low-density lipoprotein particle;macromolecular complex;membrane part;plasma lipoprotein particle;plasma membrane part;protein-lipid complex;spherical high-density lipoprotein particle;…	0.525053	0.194711	0.595125	0.226981	0.736974	0.297772	0.542753	0.169911	0.461804	0.326885	NaN	0.431989	0.181415	0.305681	0.336531	0.259265	NaN	0.00461689	5.24e-08	4700900000	2	2	1	2	1	2	2	3	1	2	0	2	1	2	2	2	0	1
	General vesicular transport factor p115	USO1	cell cycle phase;cell cycle process;cellular component organization;cellular component organization at cellular level;cellular component organization or biogenesis;cellular component organization or biogenesis at cellular level;cellular membrane fusion;cellular membrane organization;cellular process;establishment of localization;establishment of localization in cell;establishment of protein local…	protein transporter activity;substrate-specific transporter activity;transporter activity	cell part;cytoplasmic part;cytosol;Golgi apparatus part;Golgi membrane;intracellular organelle part;intracellular part;membrane;organelle membrane;organelle part	0.106409	0.291995	0.107669	0.208184	NaN	NaN	0.250712	0.23165	0.217184	0.294533	NaN	NaN	0.337998	0.136099	0.390326	0.292035	NaN	NaN	9.54e-140	7641900000	2	3	3	3	0	0	3	2	2	1	0	0	3	3	1	2	0	0
	Src substrate cortactin	CTTN;EMS1			cell cortex;cell part;cell projection;cell projection part;cytoplasmic part;cytoskeleton;dendritic spine;intracellular non-membrane-bounded organelle;intracellular organelle;intracellular part;lamellipodium;neuron projection;neuron spine;non-membrane-bounded organelle;organelle;ruffle	0.0889362	0.260634	0.274047	0.163005	NaN	NaN	0.263927	0.143594	0.285622	0.154305	NaN	NaN	0.383177	0.108162	0.523446	0.111538	NaN	NaN	6.92e-73	8753800000	1	2	2	3	0	0	3	3	2	2	0	0	3	3	2	2	0	0
	Gelsolin	GSN	actin cytoskeleton organization;actin filament capping;actin filament organization;actin filament polymerization;actin filament severing;actin filament-based process;actin polymerization or depolymerization;aging;anatomical structure development;anatomical structure morphogenesis;apoptosis;barbed-end actin filament capping;biological regulation;cell death;cell development;cell part morphogenesis;…	binding;calcium ion binding;cation binding;ion binding;metal ion binding	actin cytoskeleton;cell part;cell projection;cytoplasmic part;cytoskeleton;cytosol;extracellular membrane-bounded organelle;extracellular organelle;extracellular region part;extracellular space;extracellular vesicular exosome;intracellular non-membrane-bounded organelle;intracellular organelle;intracellular part;lamellipodium;macromolecular complex;membrane-bounded organelle;membrane-bounded vesi…	0.242986	0.300606	0.313658	NaN	NaN	0.139422	0.14903	0.0702915	0.158093	0.141321	NaN	0.0972937	0.0559697	0.253347	0.201635	0.195876	NaN	0.0838078	0	23849000000	4	2	2	0	0	1	2	1	4	2	0	1	2	2	2	2	0	1
	60S ribosomal protein L26	RPL26;RPL26L1	biosynthetic process;catabolic process;cellular biosynthetic process;cellular catabolic process;cellular component biogenesis;cellular component biogenesis at cellular level;cellular component disassembly;cellular component disassembly at cellular level;cellular component organization;cellular component organization at cellular level;cellular component organization or biogenesis;cellular componen…	binding;nucleic acid binding;RNA binding;structural constituent of ribosome;structural molecule activity	cell part;cytosolic large ribosomal subunit;intracellular organelle part;intracellular part;large ribosomal subunit;macromolecular complex;organelle part;ribonucleoprotein complex	0.0985306	0.199834	0.136002	0.315017	NaN	NaN	0.0814109	0.1811	0.110771	0.193496	NaN	NaN	0.0598579	0.298585	0.0684798	0.280125	0.380126	NaN	4.15e-92	11841000000	2	3	3	2	0	0	3	2	2	2	0	0	2	1	2	2	2	0
	Heterogeneous nuclear ribonucleoprotein K	HNRNPK;HNRPK	biological regulation;cellular macromolecule metabolic process;cellular metabolic process;cellular nitrogen compound metabolic process;cellular process;cellular response to stimulus;interaction with host;interspecies interaction between organisms;macromolecule metabolic process;metabolic process;mRNA metabolic process;mRNA processing;multi-organism process;nitrogen compound metabolic process;nucl…	binding;core promoter proximal region DNA binding;core promoter proximal region sequence-specific DNA binding;DNA binding;nucleic acid binding;nucleic acid binding transcription factor activity;regulatory region DNA binding;regulatory region nucleic acid binding;RNA binding;RNA polymerase II core promoter proximal region sequence-specific DNA binding;RNA polymerase II core promoter proximal regio…	catalytic step 2 spliceosome;cell part;chromatin;chromosomal part;cytoplasm;intracellular membrane-bounded organelle;intracellular organelle;intracellular organelle part;intracellular part;macromolecular complex;membrane-bounded organelle;nuclear chromatin;nuclear chromosome part;nuclear part;nucleoplasm;nucleus;organelle;organelle part;ribonucleoprotein complex;spliceosomal complex	0.155163	0.252705	0.127415	0.110581	NaN	NaN	0.110985	0.145715	0.120198	0.0959553	0.136852	NaN	0.0962004	0.11937	NaN	0.0601707	0.436347	NaN	8.65e-225	17089000000	2	2	1	2	0	0	3	4	3	3	1	0	2	2	0	2	1	0
	40S ribosomal protein S7	RPS7	biosynthetic process;catabolic process;cellular biosynthetic process;cellular catabolic process;cellular component biogenesis;cellular component biogenesis at cellular level;cellular component disassembly;cellular component disassembly at cellular level;cellular component organization;cellular component organization at cellular level;cellular component organization or biogenesis;cellular componen…	binding;nucleic acid binding;RNA binding;structural constituent of ribosome;structural molecule activity	90S preribosome;cell part;cytoplasmic part;cytoskeletal part;cytosolic small ribosomal subunit;intracellular non-membrane-bounded organelle;intracellular organelle;intracellular organelle part;intracellular part;macromolecular complex;microtubule organizing center;non-membrane-bounded organelle;nuclear part;nucleolus;organelle;organelle part;preribosome;ribonucleoprotein complex;ribosome;small ri…	0.081367	0.0974648	0.101552	0.116249	NaN	NaN	0.143131	0.0626822	0.259418	0.0695736	NaN	NaN	0.0657777	0.167859	0.195967	0.0604488	NaN	NaN	4.17e-67	26005000000	1	4	3	3	0	0	2	1	2	2	0	0	3	3	1	3	0	0
	60S ribosomal protein L18	RPL18	biosynthetic process;catabolic process;cellular biosynthetic process;cellular catabolic process;cellular component disassembly;cellular component disassembly at cellular level;cellular component organization;cellular component organization at cellular level;cellular component organization or biogenesis;cellular component organization or biogenesis at cellular level;cellular macromolecular complex…	binding;nucleic acid binding;RNA binding;structural constituent of ribosome;structural molecule activity	cell part;cytoplasmic part;cytosolic large ribosomal subunit;intracellular non-membrane-bounded organelle;intracellular organelle;intracellular organelle part;intracellular part;large ribosomal subunit;macromolecular complex;non-membrane-bounded organelle;organelle;organelle part;ribonucleoprotein complex;ribosome	0.223741	0.10004	0.0824038	0.0994561	NaN	NaN	0.127072	0.0708807	0.0751471	0.066883	NaN	NaN	0.0804995	0.0908355	0.0370087	0.0770685	NaN	NaN	4.23e-71	21442000000	2	2	1	2	0	0	4	3	3	1	0	0	4	2	2	2	0	0
	Glucosamine--fructose-6-phosphate aminotransferase [isomerizing] 1	GFPT1	activation of signaling protein activity involved in unfolded protein response;alcohol biosynthetic process;alcohol metabolic process;amine metabolic process;amino sugar biosynthetic process;amino sugar metabolic process;biological regulation;biosynthetic process;carbohydrate biosynthetic process;carbohydrate metabolic process;carboxylic acid metabolic process;cellular amine metabolic process;cel…	amine binding;amino acid binding;binding;carbohydrate binding;carboxylic acid binding;catalytic activity;glutamine-fructose-6-phosphate transaminase (isomerizing) activity;transaminase activity;transferase activity;transferase activity, transferring nitrogenous groups	cell part;cytoplasm;cytoplasmic part;cytosol;intracellular part	0.15673	0.171699	0.168544	0.249244	NaN	NaN	0.105258	0.395266	0.147049	0.186555	NaN	NaN	0.227758	0.33557	0.53987	0.517933	NaN	NaN	1.74e-176	20211000000	2	1	4	1	0	0	3	4	4	2	0	0	2	2	1	1	0	0
	Polyadenylate-binding protein 1;Polyadenylate-binding protein 3	PABPC1;PABPC3	biological regulation;catabolic process;cellular catabolic process;cellular macromolecule catabolic process;cellular macromolecule metabolic process;cellular metabolic process;cellular nitrogen compound metabolic process;cellular process;gene silencing;gene silencing by RNA;macromolecule catabolic process;macromolecule metabolic process;metabolic process;mRNA 3'-end processing;mRNA catabolic proc…	binding;mRNA binding;nucleic acid binding;nucleotide binding;poly(A) RNA binding;poly-purine tract binding;RNA binding;single-stranded RNA binding;translation activator activity;translation regulator activity;translation regulator activity, nucleic acid binding	catalytic step 2 spliceosome;cell part;cytoplasm;cytoplasmic part;cytosol;intracellular non-membrane-bounded organelle;intracellular organelle;intracellular organelle part;intracellular part;macromolecular complex;non-membrane-bounded organelle;nuclear part;organelle;organelle part;ribonucleoprotein complex;RNA granule;spliceosomal complex;stress granule	0.157668	0.411176	0.129041	0.164508	NaN	0.256329	0.178719	0.106305	0.139504	0.161882	NaN	0.15168	0.10181	0.118415	0.11578	0.0757728	0.451589	0.342499	1.57e-151	11884000000	3	1	4	2	0	1	2	1	1	1	0	1	2	2	3	1	1	1
	1,4-alpha-glucan-branching enzyme	GBE1	alcohol metabolic process;biosynthetic process;carbohydrate biosynthetic process;carbohydrate metabolic process;cellular biosynthetic process;cellular carbohydrate biosynthetic process;cellular carbohydrate metabolic process;cellular glucan metabolic process;cellular macromolecule biosynthetic process;cellular macromolecule metabolic process;cellular metabolic process;cellular polysaccharide bios…	1,4-alpha-glucan branching enzyme activity;binding;catalytic activity;cation binding;hydrolase activity;hydrolase activity, acting on glycosyl bonds;hydrolase activity, hydrolyzing O-glycosyl compounds;ion binding;transferase activity;transferase activity, transferring glycosyl groups;transferase activity, transferring hexosyl groups	cell part;cytoplasmic part;cytosol;intracellular part	0.159833	0.178624	0.219031	0.168185	NaN	NaN	0.920057	0.0836457	0.279985	0.128988	NaN	NaN	0.232629	0.091677	0.0577816	0.13082	0.11531	NaN	1.37e-171	14176000000	2	3	2	2	0	0	1	2	2	2	0	0	3	4	1	2	1	0
	Actin-related protein 2/3 complex subunit 3	ARPC3	actin cytoskeleton organization;actin filament organization;actin filament-based process;actin nucleation;Arp2/3 complex-mediated actin nucleation;biological regulation;cellular component movement;cellular component organization;cellular component organization at cellular level;cellular component organization or biogenesis;cellular component organization or biogenesis at cellular level;cellular p…	structural constituent of cytoskeleton;structural molecule activity	Arp2/3 protein complex;cell part;cell projection;cytoplasmic part;cytoskeletal part;cytosol;intracellular organelle part;intracellular part;lamellipodium;macromolecular complex;organelle part;protein complex	0.119904	0.115991	0.0988149	0.14903	0.220109	0.176982	0.157426	0.0938171	0.246727	NaN	0.0769347	0.0908496	0.115881	0.132073	0.0870381	0.0502765	0.68264	NaN	9.25e-124	12795000000	1	1	2	3	1	1	1	1	3	0	1	1	5	2	2	1	1	0
	Bifunctional glutamate/proline--tRNA ligase;Glutamate--tRNA ligase;Proline--tRNA ligase	EPRS	amine metabolic process;amino acid activation;biological regulation;carboxylic acid metabolic process;cellular amine metabolic process;cellular amino acid metabolic process;cellular component assembly;cellular component organization;cellular component organization or biogenesis;cellular ketone metabolic process;cellular macromolecule metabolic process;cellular metabolic process;cellular nitrogen …	adenyl nucleotide binding;adenyl ribonucleotide binding;aminoacyl-tRNA ligase activity;ATP binding;binding;catalytic activity;glutamate-tRNA ligase activity;ligase activity;ligase activity, forming aminoacyl-tRNA and related compounds;ligase activity, forming carbon-oxygen bonds;nucleic acid binding;nucleotide binding;proline-tRNA ligase activity;purine nucleotide binding;purine ribonucleoside tr…	cell part;cytoplasm;cytoplasmic part;cytosol;intracellular part;macromolecular complex;ribonucleoprotein complex	0.204651	0.104055	0.142566	0.0656275	NaN	NaN	0.143704	0.099529	0.168247	NaN	NaN	NaN	0.139259	0.376181	0.564877	0.116186	NaN	NaN	0	22326000000	2	3	1	1	0	0	3	3	2	0	0	0	4	5	1	2	0	0
	Dolichyl-diphosphooligosaccharide--protein glycosyltransferase subunit 2	RPN2	aging;biosynthetic process;carbohydrate metabolic process;cellular biosynthetic process;cellular carbohydrate metabolic process;cellular macromolecule biosynthetic process;cellular macromolecule metabolic process;cellular metabolic process;cellular process;cellular protein metabolic process;cotranslational protein targeting to membrane;developmental process;establishment of localization;establish…	binding;catalytic activity;dolichyl-diphosphooligosaccharide-protein glycotransferase activity;oligosaccharyl transferase activity;ribonucleoprotein binding;ribosome binding;transferase activity;transferase activity, transferring glycosyl groups;transferase activity, transferring hexosyl groups	autophagic vacuole membrane;cell part;cytoplasmic part;endoplasmic reticulum;endoplasmic reticulum part;integral to membrane;intracellular membrane-bounded organelle;intracellular organelle;intracellular organelle part;intracellular part;intrinsic to membrane;macromolecular complex;membrane;membrane part;membrane-bounded organelle;nucleus;oligosaccharyltransferase complex;organelle;organelle memb…	0.280446	0.161426	0.156132	0.0876587	NaN	NaN	0.122391	0.0966005	0.0340712	0.312743	NaN	NaN	0.124512	0.149059	NaN	0.571844	NaN	NaN	0	18866000000	3	2	1	1	0	0	2	6	1	2	0	0	5	3	0	1	0	0
	Very long-chain specific acyl-CoA dehydrogenase, mitochondrial	ACADVL	activation of signaling protein activity involved in unfolded protein response;biological regulation;carboxylic acid catabolic process;carboxylic acid metabolic process;catabolic process;cellular catabolic process;cellular ketone metabolic process;cellular lipid catabolic process;cellular lipid metabolic process;cellular macromolecule metabolic process;cellular metabolic process;cellular process;…	acyl-CoA dehydrogenase activity;binding;catalytic activity;coenzyme binding;cofactor binding;flavin adenine dinucleotide binding;long-chain-acyl-CoA dehydrogenase activity;oxidoreductase activity;oxidoreductase activity, acting on the CH-CH group of donors	cell part;cytoplasmic part;intracellular membrane-bounded organelle;intracellular non-membrane-bounded organelle;intracellular organelle;intracellular organelle part;intracellular part;membrane;membrane-bounded organelle;mitochondrial inner membrane;mitochondrial membrane;mitochondrial nucleoid;mitochondrial part;mitochondrion;non-membrane-bounded organelle;nucleoid;organelle;organelle inner memb…	0.231254	0.130745	0.149356	0.146612	NaN	NaN	0.122137	0.100072	0.226126	0.119307	NaN	NaN	0.214368	0.10342	0.166583	0.115889	NaN	NaN	4.59e-273	14543000000	1	2	3	1	0	0	4	3	2	2	0	0	3	2	1	3	0	0
	Chloride intracellular channel protein 4	CLIC4	anatomical structure formation involved in morphogenesis;anatomical structure morphogenesis;angiogenesis;anion transport;auditory receptor cell stereocilium organization;biological regulation;branching morphogenesis of a tube;calcium-mediated signaling;cation homeostasis;cell differentiation;cell morphogenesis;cell morphogenesis involved in differentiation;cell projection organization;cellular ca…	anion channel activity;anion transmembrane transporter activity;antioxidant activity;catalytic activity;channel activity;chloride channel activity;gated channel activity;glutathione peroxidase activity;ion channel activity;ion transmembrane transporter activity;oxidoreductase activity;oxidoreductase activity, acting on peroxide as acceptor;passive transmembrane transporter activity;peroxidase act…	actin cytoskeleton;apical part of cell;cell cortex;cell junction;cell part;cell projection;cell surface;cell-cell junction;centrosome;chloride channel complex;cytoplasm;cytoplasmic part;cytoplasmic vesicle membrane;cytoplasmic vesicle part;cytoskeletal part;cytoskeleton;cytosol;Golgi apparatus;intracellular membrane-bounded organelle;intracellular non-membrane-bounded organelle;intracellular orga…	0.153668	0.0893079	0.0867205	0.0718422	0.149898	0.109163	0.172042	NaN	0.124159	0.181817	0.0806635	0.0850451	0.389548	NaN	0.0342718	NaN	NaN	0.0879532	2.69e-175	11329000000	2	2	3	3	1	2	2	0	3	2	1	1	2	0	2	0	0	1
	Vasodilator-stimulated phosphoprotein	VASP	actin cytoskeleton organization;actin filament organization;actin filament-based process;actin polymerization or depolymerization;activation of immune response;anatomical structure formation involved in morphogenesis;antigen receptor-mediated signaling pathway;axon guidance;biological regulation;cell junction assembly;cell junction organization;cell surface receptor linked signaling pathway;cellu…		actin cytoskeleton;adherens junction;anchoring junction;cell junction;cell part;cell projection membrane;cell projection part;cell-substrate adherens junction;cell-substrate junction;cytoplasmic part;cytoskeleton;cytosol;filopodium membrane;focal adhesion;intracellular non-membrane-bounded organelle;intracellular organelle;intracellular part;lamellipodium membrane;leading edge membrane;membrane;m…	0.327338	0.142102	0.111459	0.207513	NaN	NaN	0.0641812	0.150397	0.143843	0.091776	NaN	NaN	0.14953	0.0671154	0.144531	0.0815838	NaN	NaN	6.05e-139	11021000000	4	4	4	3	0	0	1	1	2	2	0	0	2	2	1	1	0	0
	Calponin-2	CNN2	actin cytoskeleton organization;actin filament-based process;actomyosin structure organization;anatomical structure development;biological regulation;cellular component organization;cellular component organization at cellular level;cellular component organization or biogenesis;cellular component organization or biogenesis at cellular level;cellular process;cellular response to abiotic stimulus;ce…	actin binding;binding;cytoskeletal protein binding;protein binding	actin filament bundle;actomyosin;cell junction;cell part;cell-cell junction;cytoskeletal part;intracellular organelle part;intracellular part;organelle part;stress fiber	NaN	0.40048	0.0796177	0.105905	0.225305	0.126485	0.105498	0.0530186	0.0578659	0.04603	NaN	NaN	0.0813088	0.0838934	0.0491097	0.0886381	0.0823087	0.0933406	8.53e-256	13157000000	0	2	3	1	1	2	1	2	1	3	0	0	2	3	1	3	1	1
	Drebrin	DBN1	actin cytoskeleton organization;actin filament organization;actin filament-based process;biological regulation;cell communication;cell communication by chemical coupling;cell communication by electrical coupling;cell differentiation;cell proliferation;cellular component organization;cellular component organization at cellular level;cellular component organization or biogenesis;cellular component …	actin binding;binding;cytoskeletal protein binding;profilin binding;protein binding	actin cytoskeleton;actomyosin;cell junction;cell part;cell projection;cell-cell junction;cytoplasm;cytoskeletal part;cytoskeleton;dendrite;gap junction;intracellular;intracellular non-membrane-bounded organelle;intracellular organelle;intracellular organelle part;intracellular part;membrane;neuron projection;non-membrane-bounded organelle;organelle;organelle part;plasma membrane	0.2115	0.16125	0.147478	NaN	NaN	NaN	0.181093	0.117886	0.118453	0.113074	NaN	NaN	0.276139	0.128411	0.12501	0.0916193	NaN	NaN	3.84e-169	7682700000	2	2	1	0	0	0	3	4	2	4	0	0	2	3	2	2	0	0
	Protein disulfide-isomerase A6	PDIA6	activation of signaling protein activity involved in unfolded protein response;biological regulation;cell redox homeostasis;cellular homeostasis;cellular process;glycerol ether metabolic process;homeostatic process;metabolic process;organic ether metabolic process;positive regulation of catalytic activity;positive regulation of hydrolase activity;positive regulation of kinase activity;positive re…	catalytic activity;disulfide oxidoreductase activity;electron carrier activity;intramolecular oxidoreductase activity;intramolecular oxidoreductase activity, interconverting keto- and enol-groups;intramolecular oxidoreductase activity, transposing S-S bonds;isomerase activity;oxidoreductase activity;oxidoreductase activity, acting on a sulfur group of donors;protein disulfide isomerase activity;p…	cell part;cytoplasmic membrane-bounded vesicle;cytoplasmic part;cytoplasmic vesicle;endoplasmic reticulum lumen;endoplasmic reticulum membrane;endoplasmic reticulum part;endoplasmic reticulum-Golgi intermediate compartment;intracellular membrane-bounded organelle;intracellular organelle;intracellular organelle lumen;intracellular organelle part;intracellular part;melanosome;membrane;membrane part…	0.155106	0.0642986	NaN	0.0525009	NaN	NaN	0.041806	0.0667507	0.197297	0.277952	NaN	NaN	0.0654284	0.10933	0.0693406	0.0596219	0.250521	0.040051	1.12e-187	17214000000	2	2	0	3	0	0	4	3	2	1	0	0	4	1	1	1	2	1
	60S ribosomal protein L38	RPL38	anatomical structure morphogenesis;biosynthetic process;catabolic process;cellular biosynthetic process;cellular catabolic process;cellular component disassembly;cellular component disassembly at cellular level;cellular component organization;cellular component organization at cellular level;cellular component organization or biogenesis;cellular component organization or biogenesis at cellular le…	binding;nucleic acid binding;RNA binding;structural constituent of ribosome;structural molecule activity	cell part;cytoplasmic part;cytosolic large ribosomal subunit;intracellular non-membrane-bounded organelle;intracellular organelle;intracellular organelle part;intracellular part;large ribosomal subunit;macromolecular complex;non-membrane-bounded organelle;organelle;organelle part;ribonucleoprotein complex;ribosome	0.156439	0.131092	0.135599	0.146233	0.111032	NaN	0.088142	0.071893	0.0892341	0.0770353	NaN	0.0728103	0.0768546	0.0603976	0.103219	0.0494071	NaN	0.0350313	4.62e-44	8926900000	2	1	3	2	1	0	2	2	3	3	0	1	1	3	1	1	0	1
	Histone H1.5	HIST1H1B	cellular component assembly;cellular component assembly at cellular level;cellular component organization;cellular component organization at cellular level;cellular component organization or biogenesis;cellular component organization or biogenesis at cellular level;cellular macromolecular complex assembly;cellular macromolecular complex subunit organization;cellular process;chromatin organization…	binding;DNA binding;nucleic acid binding	cell part;chromatin;chromosomal part;intracellular organelle part;intracellular part;macromolecular complex;nuclear chromatin;nuclear chromosome part;nuclear part;nucleosome;organelle part;protein-DNA complex	0.131122	0.103018	0.064786	0.237154	NaN	NaN	0.170125	0.0529962	0.397231	0.454571	NaN	0.486468	0.399598	0.415341	0.187124	0.377812	NaN	NaN	1.33e-154	24343000000	4	5	3	3	0	0	2	1	2	1	0	1	1	1	1	1	0	0
	Glutaminase kidney isoform, mitochondrial	GLS	amine biosynthetic process;amine catabolic process;amine metabolic process;behavior;biological regulation;biosynthetic process;carboxylic acid biosynthetic process;carboxylic acid catabolic process;carboxylic acid metabolic process;catabolic process;cell communication;cell-cell signaling;cellular amine metabolic process;cellular amino acid biosynthetic process;cellular amino acid catabolic proces…	catalytic activity;glutaminase activity;hydrolase activity;hydrolase activity, acting on carbon-nitrogen (but not peptide) bonds;hydrolase activity, acting on carbon-nitrogen (but not peptide) bonds, in linear amides	cell part;cytoplasmic part;cytosol;intracellular organelle lumen;intracellular organelle part;intracellular part;membrane-enclosed lumen;mitochondrial matrix;mitochondrial part;organelle lumen;organelle part	0.158249	0.0364399	0.155034	0.179904	NaN	0.0949735	0.540061	0.16446	0.272754	0.280244	NaN	NaN	0.20718	0.286972	0.68264	0.283277	NaN	NaN	8.44e-166	9920000000	3	1	2	2	0	1	2	3	3	1	0	0	3	2	2	1	0	0
	Protein S100-A11	S100A11	biological regulation;cellular process;cellular response to stimulus;negative regulation of biological process;negative regulation of biosynthetic process;negative regulation of cell proliferation;negative regulation of cellular biosynthetic process;negative regulation of cellular macromolecule biosynthetic process;negative regulation of cellular metabolic process;negative regulation of cellular …	binding;calcium ion binding;calcium-dependent protein binding;cation binding;identical protein binding;ion binding;metal ion binding;protein binding;protein dimerization activity;protein homodimerization activity	cell part;cell projection;cytoplasm;intracellular membrane-bounded organelle;intracellular organelle;intracellular part;membrane-bounded organelle;nucleus;organelle;ruffle	0.22283	0.13506	NaN	0.0678867	0.150346	0.21204	0.175224	0.0645647	0.172925	0.353592	0.128396	0.17174	0.399168	0.105258	0.180281	0.410499	NaN	NaN	7.75e-57	20364000000	4	3	0	1	2	1	2	2	1	1	1	1	2	2	2	1	0	0
	Protein transport protein Sec23A	SEC23A	antigen processing and presentation;antigen processing and presentation of exogenous antigen;antigen processing and presentation of exogenous peptide antigen;antigen processing and presentation of exogenous peptide antigen via MHC class II;antigen processing and presentation of peptide antigen;antigen processing and presentation of peptide antigen via MHC class I;antigen processing and presentati…	binding;cation binding;ion binding;metal ion binding;transition metal ion binding;zinc ion binding	cell part;coated vesicle membrane;COPII vesicle coat;cytoplasmic part;cytoplasmic vesicle membrane;cytoplasmic vesicle part;cytosol;endoplasmic reticulum membrane;endoplasmic reticulum part;endoplasmic reticulum-Golgi intermediate compartment membrane;ER to Golgi transport vesicle membrane;Golgi apparatus part;Golgi membrane;intracellular membrane-bounded organelle;intracellular organelle;intrace…	NaN	0.150527	0.212388	0.0469428	NaN	NaN	0.347241	0.0872648	0.147267	0.225011	NaN	0.510404	0.363353	0.101737	0.226006	0.217233	0.240543	NaN	1.54e-194	12061000000	0	2	2	1	0	0	4	2	1	2	0	1	5	2	1	2	1	0
	Vigilin	HDLBP	alcohol metabolic process;cholesterol metabolic process;establishment of localization;lipid metabolic process;lipid transport;metabolic process;organic substance transport;primary metabolic process;small molecule metabolic process;steroid metabolic process;sterol metabolic process;transport	binding;lipid binding;nucleic acid binding;RNA binding	cell part;cytoplasm;extracellular region part;high-density lipoprotein particle;intracellular membrane-bounded organelle;intracellular organelle;intracellular part;macromolecular complex;membrane;membrane-bounded organelle;nucleus;organelle;plasma lipoprotein particle;plasma membrane;protein-lipid complex	0.249925	0.412335	0.144224	0.237532	NaN	NaN	0.18754	0.120485	0.211101	0.270903	NaN	NaN	0.118718	0.407436	NaN	0.248318	NaN	NaN	5.13e-218	8762600000	2	2	2	5	0	0	3	3	2	2	0	0	1	2	0	2	0	0
	L-lactate dehydrogenase B chain;L-lactate dehydrogenase	LDHB	alcohol catabolic process;alcohol metabolic process;carbohydrate catabolic process;carbohydrate metabolic process;carboxylic acid metabolic process;catabolic process;cellular carbohydrate catabolic process;cellular carbohydrate metabolic process;cellular ketone metabolic process;cellular metabolic process;cellular nitrogen compound metabolic process;cellular process;coenzyme metabolic process;cof…	binding;catalytic activity;coenzyme binding;cofactor binding;lactate dehydrogenase activity;L-lactate dehydrogenase activity;NAD binding;nucleotide binding;oxidoreductase activity;oxidoreductase activity, acting on CH-OH group of donors;oxidoreductase activity, acting on the CH-OH group of donors, NAD or NADP as acceptor	cell part;cytoplasmic part;cytosol;intracellular membrane-bounded organelle;intracellular organelle;intracellular part;membrane-bounded organelle;mitochondrion;organelle	0.0920729	0.149298	0.200454	0.0912974	0.302932	NaN	0.068616	0.0796228	0.583368	0.110827	0.0918173	NaN	0.117442	0.0284527	0.31926	0.0456449	0.254438	NaN	2.26e-71	12741000000	2	2	3	1	1	0	1	3	2	2	1	0	1	1	2	2	2	0
	Transmembrane protein 43	TMEM43;FLJ00144			cell part;cytoplasmic part;endoplasmic reticulum;Golgi apparatus;integral to membrane;intracellular membrane-bounded organelle;intracellular organelle;intracellular organelle part;intracellular part;intrinsic to membrane;membrane;membrane part;membrane-bounded organelle;nuclear inner membrane;nuclear membrane;nuclear part;organelle;organelle inner membrane;organelle membrane;organelle part	0.111979	NaN	0.119207	0.128343	0.260054	NaN	0.210697	0.28197	0.232888	0.32659	NaN	NaN	0.263395	0.155298	0.0999424	0.196606	NaN	NaN	8.43e-149	9881000000	4	0	3	1	1	0	4	2	2	1	0	0	3	2	2	1	0	0
	Septin-11	2011-09-01	cell cycle;cell division;cellular component assembly;cellular component organization;cellular component organization or biogenesis;cellular process;cytokinesis;interaction with host;interspecies interaction between organisms;macromolecular complex assembly;macromolecular complex subunit organization;multi-organism process;protein complex assembly;protein complex subunit organization;protein heter…	binding;GTP binding;guanyl nucleotide binding;guanyl ribonucleotide binding;nucleotide binding;purine nucleotide binding;purine ribonucleoside triphosphate binding;purine ribonucleotide binding;ribonucleotide binding	actin filament bundle;actomyosin;axon;axon part;axon terminus;cell cortex part;cell division site part;cell junction;cell part;cell projection;cell projection part;chromosomal part;clathrin-coated vesicle;cleavage furrow;coated vesicle;condensed chromosome kinetochore;cytoplasm;cytoplasmic membrane-bounded vesicle;cytoplasmic part;cytoplasmic vesicle;cytoskeletal part;dendritic spine;intracellula…	0.159699	0.468354	0.199494	0.149081	NaN	NaN	0.151608	0.121813	0.326572	0.0790353	NaN	NaN	0.151989	0.0183837	0.198962	0.355911	NaN	NaN	1.5e-161	12547000000	1	2	1	4	0	0	5	3	1	1	0	0	2	1	3	2	0	0
	Peroxiredoxin-2	PRDX2	biological regulation;catabolic process;cellular catabolic process;cellular metabolic process;cellular process;cellular response to chemical stimulus;cellular response to hydrogen peroxide;cellular response to oxidative stress;cellular response to oxygen radical;cellular response to reactive oxygen species;cellular response to stimulus;cellular response to stress;cellular response to superoxide;h…	antioxidant activity;catalytic activity;oxidoreductase activity;oxidoreductase activity, acting on paired donors, with incorporation or reduction of molecular oxygen;oxidoreductase activity, acting on peroxide as acceptor;peroxidase activity;peroxiredoxin activity;thioredoxin peroxidase activity	cell part;cytoplasm;cytoplasmic part;cytosol;intracellular part	0.0491124	0.0890375	0.0554525	0.0711396	0.0906892	0.0991072	0.108432	0.0618917	0.303034	0.128616	0.0670476	NaN	NaN	0.0198558	0.0764889	0.310012	0.384578	0.109932	5.27e-50	7886900000	2	2	1	2	1	1	3	2	1	2	1	0	0	1	2	3	1	1
	Mannosyl-oligosaccharide glucosidase	MOGS;GCS1	carbohydrate metabolic process;cellular carbohydrate metabolic process;cellular macromolecule metabolic process;cellular metabolic process;cellular process;cellular protein metabolic process;glycosylation;macromolecule glycosylation;macromolecule metabolic process;macromolecule modification;metabolic process;oligosaccharide metabolic process;peptidyl-amino acid modification;peptidyl-asparagine mo…	catalytic activity;glucosidase activity;hydrolase activity;hydrolase activity, acting on glycosyl bonds;hydrolase activity, hydrolyzing O-glycosyl compounds;mannosyl-oligosaccharide glucosidase activity	cell part;cytoplasmic part;endoplasmic reticulum membrane;endoplasmic reticulum part;integral to membrane;intracellular organelle part;intracellular part;intrinsic to membrane;membrane;membrane part;organelle membrane;organelle part	0.190847	NaN	0.253798	0.12666	NaN	NaN	0.165631	0.132336	0.122976	0.135128	NaN	NaN	0.229554	0.0627208	0.248708	0.0957346	NaN	NaN	6.83e-166	7404500000	3	0	1	1	0	0	2	3	2	4	0	0	3	2	2	3	0	0
	Heterogeneous nuclear ribonucleoprotein D0	HNRNPD	biological regulation;biosynthetic process;catabolic process;cellular biosynthetic process;cellular catabolic process;cellular macromolecule biosynthetic process;cellular macromolecule catabolic process;cellular macromolecule metabolic process;cellular metabolic process;cellular nitrogen compound metabolic process;cellular process;macromolecule biosynthetic process;macromolecule catabolic process…	binding;DNA binding;mRNA binding;nucleic acid binding;nucleotide binding;RNA binding;sequence-specific DNA binding;telomeric DNA binding	cell part;cytoplasm;cytoplasmic part;cytosol;intracellular membrane-bounded organelle;intracellular organelle;intracellular organelle part;intracellular part;macromolecular complex;membrane-bounded organelle;nuclear part;nucleoplasm;nucleus;organelle;organelle part;ribonucleoprotein complex	0.201731	0.12233	0.0848969	0.103886	NaN	NaN	0.10533	NaN	0.0990261	0.253163	0.116865	0.117442	0.301486	0.121258	0.0629984	0.0282044	NaN	NaN	8.41e-72	9843200000	4	2	2	2	0	0	2	0	2	1	1	1	3	3	2	1	0	0
	Importin subunit beta-1	KPNB1	biological regulation;catabolic process;cell surface receptor linked signaling pathway;cellular catabolic process;cellular macromolecule catabolic process;cellular macromolecule metabolic process;cellular metabolic process;cellular nitrogen compound metabolic process;cellular process;cellular response to chemical stimulus;cellular response to cytokine stimulus;cellular response to organic substan…	binding;cation binding;ion binding;metal ion binding;nuclear localization sequence binding;peptide binding;protein transporter activity;signal sequence binding;substrate-specific transporter activity;transition metal ion binding;transporter activity;zinc ion binding	cell part;cytoplasmic part;cytosol;intracellular organelle part;intracellular part;macromolecular complex;membrane;membrane part;nuclear membrane;nuclear part;nuclear pore;nucleoplasm;organelle membrane;organelle part;pore complex;protein complex	NaN	0.26059	0.138911	NaN	NaN	NaN	0.113231	0.0393363	0.107286	0.133366	NaN	NaN	0.254288	0.104504	0.165373	0.0734229	NaN	NaN	9.66e-200	10988000000	0	2	4	0	0	0	1	1	3	3	0	0	2	4	3	3	0	0
	40S ribosomal protein S24	RPS24	biological regulation;biosynthetic process;catabolic process;cellular biosynthetic process;cellular catabolic process;cellular component disassembly;cellular component disassembly at cellular level;cellular component organization;cellular component organization at cellular level;cellular component organization or biogenesis;cellular component organization or biogenesis at cellular level;cellular …	binding;nucleotide binding;protein binding;structural constituent of ribosome;structural molecule activity;translation initiation factor binding	cell part;cytoplasm;cytoplasmic part;cytosolic small ribosomal subunit;intracellular membrane-bounded organelle;intracellular non-membrane-bounded organelle;intracellular organelle;intracellular organelle part;intracellular part;macromolecular complex;membrane-bounded organelle;non-membrane-bounded organelle;nuclear part;nucleolus;nucleus;organelle;organelle part;ribonucleoprotein complex;ribosom…	0.117138	0.0872848	0.110241	0.0675608	NaN	NaN	0.0523447	0.0690253	0.0797295	0.0690617	NaN	NaN	0.0353477	0.0583104	0.116405	0.0673982	0.158893	NaN	1.1e-22	12977000000	2	2	2	2	0	0	3	3	2	2	0	0	2	1	2	2	1	0
	Electron transfer flavoprotein subunit alpha, mitochondrial	ETFA	cellular metabolic process;cellular process;electron transport chain;generation of precursor metabolites and energy;metabolic process;oxidation-reduction process;respiratory electron transport chain;small molecule metabolic process	binding;catalytic activity;coenzyme binding;cofactor binding;electron carrier activity;flavin adenine dinucleotide binding;oxidoreductase activity	cell part;cytoplasmic part;intracellular membrane-bounded organelle;intracellular organelle;intracellular organelle lumen;intracellular organelle part;intracellular part;membrane-bounded organelle;membrane-enclosed lumen;mitochondrial matrix;mitochondrial part;mitochondrion;organelle;organelle lumen;organelle part	0.0464639	0.029811	0.0842457	0.0345953	NaN	NaN	0.0824408	0.156467	NaN	0.0626268	NaN	NaN	0.0442064	0.0687391	0.063971	0.0266825	NaN	NaN	3.35e-94	8888700000	3	3	2	2	0	0	3	2	0	3	0	0	2	2	2	2	0	0
	Catechol O-methyltransferase	COMT	alcohol catabolic process;alcohol metabolic process;amine catabolic process;amine metabolic process;behavior;benzene-containing compound metabolic process;biological regulation;biosynthetic process;catabolic process;catecholamine catabolic process;catecholamine metabolic process;catechol-containing compound catabolic process;catechol-containing compound metabolic process;cellular amine metabolic …	binding;catalytic activity;catechol O-methyltransferase activity;cation binding;ion binding;magnesium ion binding;metal ion binding;methyltransferase activity;O-methyltransferase activity;S-adenosylmethionine-dependent methyltransferase activity;transferase activity;transferase activity, transferring one-carbon groups	cell part;cytoplasmic part;cytosol;integral to membrane;intracellular membrane-bounded organelle;intracellular organelle;intracellular part;intrinsic to membrane;membrane;membrane part;membrane-bounded organelle;mitochondrion;organelle;plasma membrane	0.0946457	0.138072	0.116647	0.144378	NaN	NaN	0.220431	0.309702	0.381123	0.674278	0.574051	NaN	0.150224	0.0796541	NaN	0.120291	NaN	NaN	1.3e-64	8923700000	2	2	2	3	0	0	2	2	2	1	1	0	3	4	0	1	0	0
	Translationally-controlled tumor protein	TPT1	apoptosis;biological regulation;calcium ion homeostasis;calcium ion transport;cation homeostasis;cation transport;cell death;cellular calcium ion homeostasis;cellular cation homeostasis;cellular chemical homeostasis;cellular divalent inorganic cation homeostasis;cellular homeostasis;cellular ion homeostasis;cellular metal ion homeostasis;cellular process;chemical homeostasis;death;developmental p…	binding;calcium ion binding;cation binding;ion binding;metal ion binding	cell part;cytoplasmic part;endosome;extracellular region part;extracellular space;intracellular membrane-bounded organelle;intracellular organelle;intracellular organelle part;intracellular part;late endosome;membrane-bounded organelle;multivesicular body;nuclear part;nucleoplasm;organelle;organelle part	0.212636	0.255537	0.126859	0.182753	NaN	0.206349	0.12273	0.115076	0.172014	0.160038	NaN	NaN	0.0899734	NaN	0.201998	0.354943	NaN	NaN	3.32e-57	7055700000	4	3	1	2	0	2	2	1	2	2	0	0	3	0	2	1	0	0
	Ribonuclease inhibitor	RNH1	biological regulation;catabolic process;cellular catabolic process;cellular macromolecule catabolic process;cellular macromolecule metabolic process;cellular metabolic process;cellular nitrogen compound metabolic process;cellular process;macromolecule catabolic process;macromolecule metabolic process;metabolic process;mRNA catabolic process;mRNA metabolic process;nitrogen compound metabolic proce…	enzyme inhibitor activity;enzyme regulator activity;ribonuclease inhibitor activity	angiogenin-PRI complex;cell part;cytoplasm;extracellular region part;intracellular part;macromolecular complex;protein complex	0.0906164	0.173806	0.140517	0.167901	0.151435	0.207393	0.106233	0.134019	0.0948178	0.249773	0.105562	NaN	0.0883523	0.195805	0.114503	0.0803684	NaN	0.0735551	2.84e-129	10852000000	2	1	2	1	1	1	3	2	2	1	1	0	1	2	2	2	0	1
	60S ribosomal protein L12	RPL12;hCG_21173	biosynthetic process;catabolic process;cellular biosynthetic process;cellular catabolic process;cellular component disassembly;cellular component disassembly at cellular level;cellular component organization;cellular component organization at cellular level;cellular component organization or biogenesis;cellular component organization or biogenesis at cellular level;cellular macromolecular complex…	binding;nucleic acid binding;RNA binding;structural constituent of ribosome;structural molecule activity	cell part;cytoplasmic part;cytosolic large ribosomal subunit;intracellular non-membrane-bounded organelle;intracellular organelle;intracellular organelle part;intracellular part;large ribosomal subunit;macromolecular complex;non-membrane-bounded organelle;organelle;organelle part;ribonucleoprotein complex;ribosome	0.154677	0.27541	0.124343	0.230805	NaN	NaN	0.114331	0.175162	0.219811	0.215243	NaN	NaN	0.174829	0.139289	NaN	0.290106	NaN	NaN	1.28e-127	16824000000	2	2	2	2	0	0	3	4	1	2	0	0	1	2	0	4	0	0
	Eukaryotic translation initiation factor 4 gamma 1	EIF4G1 variant protein;EIF4G1	biological regulation;catabolic process;cell cycle phase;cell cycle process;cell death;cell surface receptor linked signaling pathway;cellular catabolic process;cellular macromolecule catabolic process;cellular macromolecule metabolic process;cellular metabolic process;cellular nitrogen compound metabolic process;cellular process;cellular response to chemical stimulus;cellular response to cytokin…	binding;DNA binding;nucleic acid binding;RNA binding;RNA cap binding;translation factor activity, nucleic acid binding;translation initiation factor activity	cell part;cytoplasm;cytoplasmic part;cytosol;eukaryotic translation initiation factor 4F complex;intracellular part;macromolecular complex;protein complex	NaN	0.123215	0.176121	0.160863	NaN	NaN	0.173738	0.181736	0.147231	0.189726	NaN	NaN	0.184113	0.107382	0.357219	0.118236	NaN	NaN	5.31e-94	4967800000	0	2	2	1	0	0	3	2	2	3	0	0	4	2	3	1	0	0
	Serine--tRNA ligase, cytoplasmic	SARS	amine metabolic process;amino acid activation;carboxylic acid metabolic process;cellular amine metabolic process;cellular amino acid metabolic process;cellular ketone metabolic process;cellular macromolecule metabolic process;cellular metabolic process;cellular nitrogen compound metabolic process;cellular process;macromolecule metabolic process;metabolic process;ncRNA metabolic process;ncRNA proc…	adenyl nucleotide binding;adenyl ribonucleotide binding;aminoacyl-tRNA ligase activity;ATP binding;binding;catalytic activity;ligase activity;ligase activity, forming aminoacyl-tRNA and related compounds;ligase activity, forming carbon-oxygen bonds;nucleic acid binding;nucleotide binding;purine nucleotide binding;purine ribonucleoside triphosphate binding;purine ribonucleotide binding;ribonucleot…	cell part;cytoplasm;cytoplasmic part;cytosol;intracellular membrane-bounded organelle;intracellular organelle;intracellular part;membrane-bounded organelle;mitochondrion;organelle	0.169263	0.184871	0.111008	0.114292	NaN	NaN	0.0876936	0.148364	0.080151	0.126843	0.124052	NaN	0.119013	0.0814362	0.097937	0.11585	NaN	NaN	2.29e-115	9444400000	1	2	2	2	0	0	1	3	2	2	1	0	3	1	2	3	0	0
	26S protease regulatory subunit 10B	PSMC6	anaphase;anaphase-promoting complex-dependent proteasomal ubiquitin-dependent protein catabolic process;antigen processing and presentation;antigen processing and presentation of exogenous antigen;antigen processing and presentation of exogenous peptide antigen;antigen processing and presentation of exogenous peptide antigen via MHC class I;antigen processing and presentation of exogenous peptide…	adenyl nucleotide binding;adenyl ribonucleotide binding;ATP binding;ATPase activity;binding;binding, bridging;catalytic activity;hydrolase activity;hydrolase activity, acting on acid anhydrides;hydrolase activity, acting on acid anhydrides, in phosphorus-containing anhydrides;nucleoside-triphosphatase activity;nucleotide binding;peptidase activity;protein binding;protein binding, bridging;purine …	cell part;cytoplasm;cytoplasmic part;cytosol;intracellular membrane-bounded organelle;intracellular organelle;intracellular organelle part;intracellular part;macromolecular complex;membrane;membrane-bounded organelle;nuclear part;nucleoplasm;nucleus;organelle;organelle part;plasma membrane;proteasome accessory complex;protein complex	NaN	0.11954	0.183247	0.177834	NaN	NaN	0.0982949	0.105706	0.117193	0.0966821	NaN	NaN	0.111695	0.102173	0.112113	0.0774329	NaN	NaN	5.31e-170	6963000000	0	4	2	3	0	0	3	2	1	1	0	0	3	2	1	3	0	0
	D-3-phosphoglycerate dehydrogenase	PHGDH;PGDH3	amine biosynthetic process;amine metabolic process;anatomical structure development;aspartate family amino acid metabolic process;biological regulation;biosynthetic process;brain development;carboxylic acid biosynthetic process;carboxylic acid metabolic process;cell cycle process;cell development;cell projection organization;cellular amine metabolic process;cellular amino acid biosynthetic proces…	binding;catalytic activity;coenzyme binding;cofactor binding;electron carrier activity;NAD binding;nucleotide binding;oxidoreductase activity;oxidoreductase activity, acting on CH-OH group of donors;oxidoreductase activity, acting on the CH-OH group of donors, NAD or NADP as acceptor;phosphoglycerate dehydrogenase activity	cell part;cytoplasmic part;cytosol;intracellular part	0.277222	0.258122	NaN	0.584269	NaN	NaN	0.193015	0.329871	NaN	0.33376	NaN	NaN	0.293985	NaN	0.332711	0.0316242	0.268541	0.480803	1.46e-64	9410800000	3	4	0	1	0	0	4	3	0	1	0	0	2	0	3	1	1	1
	Sodium/potassium-transporting ATPase subunit alpha-1	ATP1A1	adult behavior;adult locomotory behavior;associative learning;ATP biosynthetic process;ATP hydrolysis coupled proton transport;ATP metabolic process;behavior;biological regulation;biosynthetic process;calcium ion homeostasis;cation homeostasis;cation transport;cell motility;cell surface receptor linked signaling pathway;cellular biosynthetic process;cellular calcium ion homeostasis;cellular catio…	4-nitrophenylphosphatase activity;active transmembrane transporter activity;adenyl nucleotide binding;adenyl ribonucleotide binding;ADP binding;alkali metal ion binding;ATP binding;ATPase activity;ATPase activity, coupled;ATPase activity, coupled to movement of substances;ATPase activity, coupled to transmembrane movement of ions;ATPase activity, coupled to transmembrane movement of ions, phospho…	axon;basolateral plasma membrane;caveola;cell part;cell projection;cell projection part;cytoplasm;cytoplasmic membrane-bounded vesicle;cytoplasmic part;cytoplasmic vesicle;dendritic spine;endoplasmic reticulum;endosome;Golgi apparatus;integral to membrane;integral to plasma membrane;intracellular membrane-bounded organelle;intracellular organelle;intracellular part;intrinsic to membrane;intrinsic…	0.173636	0.226533	0.478876	0.418662	NaN	NaN	0.234754	0.160165	NaN	NaN	NaN	NaN	0.289677	0.279181	0.0948424	0.240618	NaN	NaN	1.55e-113	11277000000	2	2	1	3	0	0	5	2	0	0	0	0	2	2	2	3	0	0
	Calpain small subunit 1	CAPNS1	biological regulation;positive regulation of biological process;positive regulation of cell proliferation;positive regulation of cellular process;regulation of biological process;regulation of cell proliferation;regulation of cellular process	binding;calcium ion binding;calcium-dependent cysteine-type endopeptidase activity;catalytic activity;cation binding;cysteine-type endopeptidase activity;cysteine-type peptidase activity;endopeptidase activity;hydrolase activity;ion binding;metal ion binding;peptidase activity;peptidase activity, acting on L-amino acid peptides	cell part;cytoplasm;intracellular part;membrane;plasma membrane	0.192513	0.341599	0.350544	0.155163	NaN	NaN	0.279279	0.0979126	0.166771	0.267818	NaN	NaN	0.226671	0.154877	0.123906	0.0600903	NaN	NaN	5.92e-68	5274300000	3	2	2	1	0	0	3	1	2	2	0	0	2	3	2	1	0	0
	Dolichyl-diphosphooligosaccharide--protein glycosyltransferase subunit STT3A	STT3A	carbohydrate metabolic process;cellular carbohydrate metabolic process;cellular macromolecule metabolic process;cellular metabolic process;cellular process;cellular protein metabolic process;co-translational protein modification;glycosylation;macromolecule glycosylation;macromolecule metabolic process;macromolecule modification;metabolic process;peptidyl-amino acid modification;peptidyl-asparagin…	catalytic activity;dolichyl-diphosphooligosaccharide-protein glycotransferase activity;oligosaccharyl transferase activity;transferase activity;transferase activity, transferring glycosyl groups;transferase activity, transferring hexosyl groups	cell part;cytoplasmic part;endoplasmic reticulum part;integral to membrane;intracellular organelle part;intracellular part;intrinsic to membrane;macromolecular complex;membrane;membrane part;oligosaccharyltransferase complex;organelle part;protein complex	NaN	0.201176	0.0872406	0.207983	NaN	NaN	0.168703	0.113098	0.218298	NaN	NaN	NaN	0.129178	0.138837	0.122022	0.780884	NaN	NaN	1.19e-82	8684100000	0	2	3	2	0	0	3	3	2	0	0	0	2	4	2	1	0	0
	Guanine nucleotide-binding protein G(I)/G(S)/G(T) subunit beta-1	GNB1;GNB2	activation of adenylate cyclase activity;activation of adenylate cyclase activity by dopamine receptor signaling pathway;activation of adenylate cyclase activity by G-protein signaling pathway;activation of phospholipase C activity;activation of phospholipase C activity by G-protein coupled receptor protein signaling pathway coupled to IP3 second messenger;anatomical structure development;apoptos…	calcium channel regulator activity;catalytic activity;channel regulator activity;GTPase activity;hydrolase activity;hydrolase activity, acting on acid anhydrides;hydrolase activity, acting on acid anhydrides, in phosphorus-containing anhydrides;molecular transducer activity;nucleoside-triphosphatase activity;pyrophosphatase activity;signal transducer activity	cell body;cell part;cell projection;cell projection part;cilium part;dendrite;extrinsic to internal side of plasma membrane;extrinsic to membrane;extrinsic to plasma membrane;heterotrimeric G-protein complex;intracellular organelle part;intracellular part;macromolecular complex;membrane;membrane part;neuron projection;organelle part;photoreceptor inner segment;photoreceptor outer segment membrane…	0.283154	0.186092	0.220783	NaN	NaN	NaN	0.101632	0.134087	0.0939977	0.125178	NaN	NaN	0.107828	0.124742	0.0574325	0.360364	NaN	NaN	6.18e-211	12469000000	1	1	3	0	0	0	4	1	2	3	0	0	3	3	2	1	0	0
	60S ribosomal protein L24	RPL24	biosynthetic process;catabolic process;cellular biosynthetic process;cellular catabolic process;cellular component disassembly;cellular component disassembly at cellular level;cellular component organization;cellular component organization at cellular level;cellular component organization or biogenesis;cellular component organization or biogenesis at cellular level;cellular macromolecular complex…	binding;nucleic acid binding;RNA binding;structural constituent of ribosome;structural molecule activity	cell part;cytoplasmic part;cytosolic large ribosomal subunit;intracellular non-membrane-bounded organelle;intracellular organelle;intracellular organelle part;intracellular part;large ribosomal subunit;macromolecular complex;non-membrane-bounded organelle;organelle;organelle part;ribonucleoprotein complex;ribosome	0.16949	0.168627	NaN	0.221923	0.20604	0.213663	0.172158	0.177219	0.115091	0.1444	0.100533	0.160539	0.156538	0.199353	0.0883232	0.119346	NaN	0.302718	3.6e-27	13632000000	2	1	0	2	1	1	2	2	1	1	1	1	2	1	1	2	0	2
	Glutathione S-transferase omega-1	GSTO1	biological regulation;calcium-mediated signaling;carboxylic acid metabolic process;catabolic process;cellular catabolic process;cellular ketone metabolic process;cellular metabolic process;cellular process;cellular response to arsenic-containing substance;cellular response to chemical stimulus;cellular response to inorganic substance;cellular response to stimulus;intracellular signal transduction…	antioxidant activity;catalytic activity;disulfide oxidoreductase activity;glutathione dehydrogenase (ascorbate) activity;glutathione disulfide oxidoreductase activity;glutathione transferase activity;methylarsonate reductase activity;oxidoreductase activity;oxidoreductase activity, acting on a sulfur group of donors;oxidoreductase activity, acting on a sulfur group of donors, quinone or similar c…	cell part;cytoplasm;cytoplasmic part;cytosol;intracellular part	0.198943	0.477957	0.157845	0.160954	NaN	0.0839395	0.142338	0.121034	0.124343	0.0992127	NaN	0.155234	0.0943588	0.373449	NaN	0.250161	NaN	NaN	4e-54	11051000000	2	1	1	1	0	1	2	3	2	3	0	2	1	2	0	2	0	0
	T-complex protein 1 subunit zeta	CCT6A	cellular macromolecule metabolic process;cellular metabolic process;cellular process;cellular protein metabolic process;'de novo' posttranslational protein folding;'de novo' protein folding;macromolecule metabolic process;metabolic process;primary metabolic process;protein folding;protein metabolic process	adenyl nucleotide binding;adenyl ribonucleotide binding;ATP binding;binding;nucleotide binding;protein binding;purine nucleotide binding;purine ribonucleoside triphosphate binding;purine ribonucleotide binding;ribonucleotide binding;unfolded protein binding	cell part;chaperonin-containing T-complex;cytoplasm;cytoplasmic part;cytoskeletal part;cytosol;cytosolic part;intracellular organelle part;intracellular part;macromolecular complex;microtubule;organelle part;protein complex	0.145577	0.173062	0.119276	0.160264	0.237538	NaN	NaN	0.126355	0.206739	0.282928	NaN	NaN	0.0506768	0.370257	0.147761	0.0606607	NaN	0.12873	1.14e-156	11216000000	3	2	3	2	1	0	0	3	2	1	0	0	1	2	1	1	0	1
	Prolyl 4-hydroxylase subunit alpha-2	P4HA2;DKFZp686M0919	4-hydroxyproline metabolic process;amine metabolic process;carboxylic acid metabolic process;cellular amine metabolic process;cellular amino acid metabolic process;cellular ketone metabolic process;cellular macromolecule metabolic process;cellular metabolic process;cellular modified amino acid metabolic process;cellular nitrogen compound metabolic process;cellular process;cellular protein metabol…	binding;carboxylic acid binding;catalytic activity;cation binding;dioxygenase activity;electron carrier activity;ion binding;iron ion binding;L-ascorbic acid binding;metal ion binding;oxidoreductase activity;oxidoreductase activity, acting on paired donors, with incorporation or reduction of molecular oxygen;oxidoreductase activity, acting on paired donors, with incorporation or reduction of mole…	cell part;cytoplasmic part;endoplasmic reticulum;endoplasmic reticulum lumen;endoplasmic reticulum part;intracellular membrane-bounded organelle;intracellular organelle;intracellular organelle lumen;intracellular organelle part;intracellular part;membrane-bounded organelle;membrane-enclosed lumen;organelle;organelle lumen;organelle part	NaN	0.100396	0.245818	0.141174	NaN	NaN	0.12067	0.151507	0.110399	0.108409	0.315823	NaN	0.0672199	0.142882	0.129739	0.15	0.346653	NaN	4.13e-212	11860000000	0	2	2	3	0	0	2	1	2	1	1	0	2	2	1	3	1	0
	Heterogeneous nuclear ribonucleoproteins C1/C2	HNRNPC;hCG_1641229	cellular macromolecule metabolic process;cellular metabolic process;cellular nitrogen compound metabolic process;cellular process;macromolecule metabolic process;metabolic process;mRNA metabolic process;mRNA processing;nitrogen compound metabolic process;nuclear mRNA splicing, via spliceosome;nucleic acid metabolic process;nucleobase-containing compound metabolic process;primary metabolic process…	binding;nucleic acid binding;nucleotide binding;RNA binding	catalytic step 2 spliceosome;cell part;intracellular membrane-bounded organelle;intracellular organelle;intracellular organelle part;intracellular part;macromolecular complex;membrane-bounded organelle;nuclear part;nucleoplasm;nucleus;organelle;organelle part;ribonucleoprotein complex;spliceosomal complex	0.227095	0.233288	0.24567	0.198506	NaN	NaN	0.166292	0.145321	0.158313	0.223313	NaN	NaN	0.103653	0.106584	0.109155	0.132509	NaN	0.064169	7.41e-228	15088000000	1	1	2	4	0	0	1	3	2	1	0	0	2	1	2	2	0	1
	Glutathione S-transferase P	GSTP1	amine metabolic process;anatomical structure development;biological regulation;carboxylic acid metabolic process;cell proliferation;cellular amine metabolic process;cellular amino acid metabolic process;cellular ketone metabolic process;cellular metabolic process;cellular modified amino acid metabolic process;cellular nitrogen compound metabolic process;cellular process;cellular response to bioti…	binding;catalytic activity;dinitrosyl-iron complex binding;enzyme binding;enzyme regulator activity;glutathione transferase activity;JUN kinase binding;kinase binding;kinase regulator activity;nitric oxide binding;protein binding;protein kinase binding;S-nitrosoglutathione binding;transferase activity;transferase activity, transferring alkyl or aryl (other than methyl) groups	cell part;cytoplasmic part;cytosol;intracellular membrane-bounded organelle;intracellular organelle;intracellular part;macromolecular complex;membrane-bounded organelle;mitochondrion;nucleus;organelle;protein complex;TRAF2-GSTP1 complex	0.205593	0.0893942	0.0933817	0.0809322	NaN	NaN	0.281785	0.0915945	0.0944654	0.162072	0.0549526	0.261578	0.16815	0.0475202	0.138072	0.109924	0.101342	0.103324	5.79e-213	14685000000	1	2	2	1	0	0	2	3	2	1	1	1	2	1	1	1	1	1
	NAD(P)H dehydrogenase [quinone] 1	NQO1	aging;biological regulation;biosynthetic process;cell communication;cell-cell signaling;cellular biosynthetic process;cellular metabolic process;cellular nitrogen compound biosynthetic process;cellular nitrogen compound metabolic process;cellular process;developmental process;metabolic process;negative regulation of catalytic activity;negative regulation of molecular function;nitric oxide biosynt…	antioxidant activity;catalytic activity;cytochrome-b5 reductase activity;NAD(P)H dehydrogenase (quinone) activity;oxidoreductase activity;oxidoreductase activity, acting on NADH or NADPH;oxidoreductase activity, acting on NADH or NADPH, heme protein as acceptor;oxidoreductase activity, acting on NADH or NADPH, quinone or similar compound as acceptor;oxidoreductase activity, acting on superoxide r…	cell body;cell part;cytoplasmic part;cytosol;intracellular part;neuronal cell body	0.120933	0.111964	0.221814	0.196942	NaN	0.0958981	0.0778829	0.11134	0.137023	0.167104	NaN	NaN	0.141336	0.136733	0.367717	NaN	NaN	NaN	1.79e-144	14576000000	4	2	2	1	0	1	1	2	2	2	0	0	2	3	1	0	0	0
	Mitochondrial inner membrane protein	IMMT	biological regulation;calcium ion homeostasis;cation homeostasis;cellular calcium ion homeostasis;cellular cation homeostasis;cellular chemical homeostasis;cellular divalent inorganic cation homeostasis;cellular homeostasis;cellular ion homeostasis;cellular metal ion homeostasis;cellular process;chemical homeostasis;divalent inorganic cation homeostasis;homeostatic process;ion homeostasis;metal i…		cell part;cytoplasmic part;integral to membrane;intracellular organelle part;intracellular part;intrinsic to membrane;membrane;membrane part;mitochondrial inner membrane;mitochondrial membrane;mitochondrial part;organelle inner membrane;organelle membrane;organelle part	0.127026	0.110257	0.0598049	0.0427517	NaN	NaN	0.312559	0.0679267	NaN	NaN	NaN	NaN	0.266491	0.325791	NaN	0.0278019	NaN	0.330741	8.88e-230	13273000000	3	3	3	1	0	0	4	3	0	0	0	0	1	3	0	1	0	1
	Peptidyl-prolyl cis-trans isomerase B	PPIB	cellular component organization;cellular component organization at cellular level;cellular component organization or biogenesis;cellular component organization or biogenesis at cellular level;cellular macromolecule metabolic process;cellular metabolic process;cellular process;cellular protein metabolic process;extracellular matrix organization;extracellular structure organization;macromolecule me…	binding;catalytic activity;cis-trans isomerase activity;isomerase activity;peptide binding;peptidyl-prolyl cis-trans isomerase activity;protein binding;unfolded protein binding	cell part;cytoplasmic membrane-bounded vesicle;cytoplasmic part;cytoplasmic vesicle;endoplasmic reticulum lumen;endoplasmic reticulum part;intracellular membrane-bounded organelle;intracellular organelle;intracellular organelle lumen;intracellular organelle part;intracellular part;melanosome;membrane-bounded organelle;membrane-bounded vesicle;membrane-enclosed lumen;organelle;organelle lumen;orga…	0.0564035	0.121227	0.144239	0.06917	0.127613	0.102302	NaN	0.104143	0.0285075	0.0429926	0.0867705	0.0963474	NaN	0.186416	NaN	0.237886	0.0743912	0.0766347	7.05e-163	15254000000	1	2	1	4	2	1	0	2	1	1	1	1	0	1	0	3	1	1
	Actin-related protein 2/3 complex subunit 1B	ARPC1B	biological regulation;cellular component movement;cellular component organization;cellular component organization or biogenesis;cellular process;regulation of actin cytoskeleton organization;regulation of actin filament length;regulation of actin filament polymerization;regulation of actin filament-based process;regulation of actin polymerization or depolymerization;regulation of anatomical struc…	structural constituent of cytoskeleton;structural molecule activity	Arp2/3 protein complex;cell part;cytoplasm;cytoskeletal part;cytoskeleton;intracellular non-membrane-bounded organelle;intracellular organelle;intracellular organelle part;intracellular part;macromolecular complex;non-membrane-bounded organelle;organelle;organelle part;protein complex	NaN	0.182024	0.152478	0.125568	NaN	NaN	0.14236	NaN	0.258116	0.0991559	0.102149	NaN	0.0958981	0.0741127	0.108552	0.0724199	NaN	NaN	5.7e-134	9734700000	0	3	2	3	0	0	3	0	2	2	1	0	1	2	3	1	0	0
	Plastin-2	LCP1	actin cytoskeleton organization;actin filament bundle assembly;actin filament organization;actin filament-based process;anatomical structure morphogenesis;biological regulation;cell activation;cell activation involved in immune response;cellular component assembly;cellular component assembly at cellular level;cellular component organization;cellular component organization at cellular level;cellul…	actin binding;binding;calcium ion binding;cation binding;cytoskeletal protein binding;ion binding;metal ion binding;protein binding	actin cytoskeleton;actin filament;cell junction;cell part;cell projection;cell projection membrane;cell projection part;cytoplasm;cytoplasmic part;cytoskeletal part;cytoskeleton;cytosol;intracellular non-membrane-bounded organelle;intracellular organelle;intracellular organelle part;intracellular part;leading edge membrane;macromolecular complex;membrane;membrane part;non-membrane-bounded organel…	0.10735	0.101939	NaN	0.120067	NaN	NaN	0.0412585	0.105137	0.234344	0.147427	NaN	NaN	0.162142	0.114653	NaN	0.194185	NaN	NaN	9.13e-80	1430000000	2	3	0	1	0	0	3	3	2	1	0	0	1	5	0	1	0	0
	60S acidic ribosomal protein P2	RPLP2	biosynthetic process;catabolic process;cellular biosynthetic process;cellular catabolic process;cellular component disassembly;cellular component disassembly at cellular level;cellular component organization;cellular component organization at cellular level;cellular component organization or biogenesis;cellular component organization or biogenesis at cellular level;cellular macromolecular complex…	binding;nucleic acid binding;RNA binding;structural constituent of ribosome;structural molecule activity	cell part;cytoplasmic part;cytosolic large ribosomal subunit;intracellular non-membrane-bounded organelle;intracellular organelle;intracellular organelle part;intracellular part;large ribosomal subunit;macromolecular complex;non-membrane-bounded organelle;organelle;organelle part;ribonucleoprotein complex;ribosome	0.134506	0.141697	NaN	0.186218	NaN	NaN	0.0920152	0.0833282	0.108877	0.0961269	NaN	NaN	0.0731069	0.05205	0.0832013	0.113687	NaN	NaN	1.72e-215	15650000000	2	2	0	1	0	0	3	2	4	1	0	0	1	3	2	1	0	0
	Dihydropyrimidinase-related protein 3	DPYSL3	actin crosslink formation;actin cytoskeleton organization;actin filament bundle assembly;actin filament organization;actin filament-based process;axon guidance;biological regulation;catabolic process;cellular aromatic compound metabolic process;cellular catabolic process;cellular component assembly;cellular component assembly at cellular level;cellular component organization;cellular component or…	binding;carbohydrate binding;catalytic activity;chondroitin sulfate binding;glycosaminoglycan binding;hydrolase activity;hydrolase activity, acting on carbon-nitrogen (but not peptide) bonds;hydrolase activity, acting on carbon-nitrogen (but not peptide) bonds, in cyclic amides;pattern binding;polysaccharide binding;protein binding;protein domain specific binding;SH3 domain binding	cell body;cell part;cell projection;cell projection part;cytoplasm;cytoplasmic part;cytoskeletal part;cytosol;extracellular region part;extracellular space;filamentous actin;growth cone;intracellular organelle part;intracellular part;lamellipodium;macromolecular complex;organelle part;protein complex;site of polarized growth	0.228187	0.244342	0.233787	0.213045	NaN	NaN	0.239417	0.277765	NaN	NaN	0.137701	NaN	0.360761	0.138792	0.105057	0.0918915	NaN	0.756957	1.99e-296	15336000000	1	2	3	1	0	0	1	3	0	0	1	0	3	2	2	1	0	1
	14-3-3 protein epsilon	YWHAE/FAM22A fusion;YWHAE/FAM22B fusion;YWHAE	anatomical structure development;biological regulation;cell cycle process;cell migration;cell motility;cell surface receptor linked signaling pathway;cellular component movement;cellular component organization;cellular component organization or biogenesis;cellular membrane organization;cellular process;cellular response to stimulus;cerebral cortex development;developmental process;enzyme linked r…		axon part;cell part;cell projection part;cytoplasmic membrane-bounded vesicle;cytoplasmic part;cytoplasmic vesicle;cytoplasmic vesicle membrane;cytoplasmic vesicle part;cytoskeletal part;cytosol;intracellular membrane-bounded organelle;intracellular organelle;intracellular organelle part;intracellular part;kinesin complex;macromolecular complex;melanosome;membrane;membrane-bounded organelle;membr…	0.372139	0.176928	0.0895716	NaN	NaN	0.271854	0.485427	0.0964617	0.0875038	0.151831	NaN	0.117341	0.0549374	0.129564	0.410624	0.123407	NaN	0.206355	2.5e-77	7402700000	1	2	1	0	0	2	1	2	1	1	0	1	1	1	3	2	0	2
	Reticulocalbin-3	RCN3		binding;calcium ion binding;cation binding;ion binding;metal ion binding	cell part;cytoplasmic part;endoplasmic reticulum lumen;endoplasmic reticulum part;intracellular organelle lumen;intracellular organelle part;intracellular part;membrane-enclosed lumen;organelle lumen;organelle part	0.188726	0.235941	NaN	NaN	0.344992	NaN	0.114174	0.158164	0.105258	0.134222	NaN	0.219433	0.109433	0.171081	0.0635985	0.213781	NaN	0.267126	5.34e-153	6340700000	1	1	0	0	1	0	2	1	4	2	0	1	1	2	2	2	0	1
	Destrin	DSTN	actin cytoskeleton organization;actin filament depolymerization;actin filament organization;actin filament severing;actin filament-based process;actin polymerization or depolymerization;biological regulation;cellular component disassembly;cellular component disassembly at cellular level;cellular component movement;cellular component organization;cellular component organization at cellular level;c…		actin cytoskeleton;cell cortex part;cell part;cortical actin cytoskeleton;cortical cytoskeleton;cytoplasmic part;cytoskeletal part;cytoskeleton;intracellular non-membrane-bounded organelle;intracellular organelle;intracellular organelle part;intracellular part;non-membrane-bounded organelle;organelle;organelle part	NaN	0.217209	0.358822	0.0538447	NaN	0.204752	0.0312978	0.0264797	0.122784	0.078296	0.343371	0.130253	0.295114	0.147957	0.082173	0.0128673	0.125568	NaN	5.95e-24	20769000000	0	2	1	1	0	2	1	1	1	3	1	1	1	3	1	1	1	0
	40S ribosomal protein S20	RPS20	biosynthetic process;catabolic process;cellular biosynthetic process;cellular catabolic process;cellular component disassembly;cellular component disassembly at cellular level;cellular component organization;cellular component organization at cellular level;cellular component organization or biogenesis;cellular component organization or biogenesis at cellular level;cellular macromolecular complex…	binding;nucleic acid binding;RNA binding;structural constituent of ribosome;structural molecule activity	cell part;cytoplasmic part;cytosolic small ribosomal subunit;intracellular non-membrane-bounded organelle;intracellular organelle;intracellular organelle part;intracellular part;macromolecular complex;non-membrane-bounded organelle;organelle;organelle part;ribonucleoprotein complex;ribosome;small ribosomal subunit	0.217288	0.0743886	0.42255	0.0575489	0.0984656	NaN	0.0616373	0.146648	0.0703633	0.122206	NaN	NaN	0.16499	0.248787	0.177679	0.0632564	NaN	NaN	1.11e-45	13482000000	2	1	1	2	1	0	1	3	1	1	0	0	2	2	2	2	0	0
	Thrombospondin-4	THBS4	biological adhesion;biological regulation;cell adhesion;cell migration;cell motility;cell-cell adhesion;cellular component movement;cellular process;endothelial cell-cell adhesion;epithelial cell-cell adhesion;locomotion;muscle cell migration;myoblast migration;negative regulation of angiogenesis;negative regulation of biological process;negative regulation of developmental process;positive regul…	binding;calcium ion binding;carbohydrate binding;cation binding;glycosaminoglycan binding;heparin binding;integrin binding;ion binding;metal ion binding;pattern binding;polysaccharide binding;protein binding;protein complex binding;receptor binding	basement membrane;extracellular matrix part;extracellular region;extracellular region part;extracellular space	0.549854	NaN	0.148683	0.068681	0.175326	0.125477	0.298201	NaN	0.193353	0.154499	0.178685	0.180106	0.199597	0.505342	0.15542	0.515104	NaN	0.301217	3.54e-62	991920000	1	0	2	1	1	1	1	0	2	1	1	1	1	2	2	1	0	2
	Early endosome antigen 1	EEA1	cellular component organization;cellular component organization at cellular level;cellular component organization or biogenesis;cellular component organization or biogenesis at cellular level;cellular membrane fusion;cellular membrane organization;cellular process;early endosome to late endosome transport;endosome transport;establishment of localization;establishment of localization in cell;intra…	1-phosphatidylinositol binding;binding;calmodulin binding;cation binding;GTP-dependent protein binding;identical protein binding;ion binding;lipid binding;metal ion binding;phosphatidylinositol binding;phospholipid binding;protein binding;protein dimerization activity;protein homodimerization activity;transition metal ion binding;zinc ion binding	cell part;cytoplasmic part;cytosol;early endosome;early endosome membrane;endosomal part;endosome;endosome membrane;extrinsic to membrane;extrinsic to plasma membrane;intracellular membrane-bounded organelle;intracellular organelle;intracellular organelle part;intracellular part;macromolecular complex;membrane;membrane part;membrane-bounded organelle;organelle;organelle membrane;organelle part;pl…	0.332751	0.142058	NaN	0.103951	NaN	NaN	0.440757	NaN	0.246591	0.496333	NaN	NaN	0.247317	0.322236	0.374378	0.789087	NaN	NaN	0	9146400000	3	3	0	1	0	0	3	0	1	1	0	0	3	2	1	2	0	0
	Peptidyl-prolyl cis-trans isomerase FKBP10	FKBP10;DKFZp666D193	cellular macromolecule metabolic process;cellular metabolic process;cellular process;cellular protein metabolic process;macromolecule metabolic process;macromolecule modification;metabolic process;peptidyl-amino acid modification;peptidyl-proline modification;primary metabolic process;protein folding;protein metabolic process;protein modification process;protein peptidyl-prolyl isomerization	binding;calcium ion binding;catalytic activity;cation binding;cis-trans isomerase activity;drug binding;FK506 binding;ion binding;isomerase activity;macrolide binding;metal ion binding;peptidyl-prolyl cis-trans isomerase activity	cell part;cytoplasmic part;endoplasmic reticulum lumen;endoplasmic reticulum part;intracellular organelle lumen;intracellular organelle part;intracellular part;membrane;membrane-enclosed lumen;organelle lumen;organelle part	0.241591	0.122761	NaN	0.155776	0.400325	0.0571668	0.114135	0.315851	0.218872	0.077215	NaN	0.0261726	0.100986	0.307992	0.224632	0.429142	0.144634	NaN	7.85e-56	10207000000	1	2	0	1	1	1	2	2	1	1	0	1	2	1	2	1	1	0
	Triosephosphate isomerase	TPI1	alcohol biosynthetic process;alcohol catabolic process;alcohol metabolic process;biosynthetic process;carbohydrate biosynthetic process;carbohydrate catabolic process;carbohydrate metabolic process;catabolic process;cellular aldehyde metabolic process;cellular biosynthetic process;cellular carbohydrate biosynthetic process;cellular carbohydrate catabolic process;cellular carbohydrate metabolic pr…	catalytic activity;intramolecular oxidoreductase activity;intramolecular oxidoreductase activity, interconverting aldoses and ketoses;isomerase activity;triose-phosphate isomerase activity	cell part;cytoplasmic part;cytosol;intracellular part	NaN	0.25805	0.200722	0.180476	0.149457	0.132554	0.146262	0.161622	0.149869	NaN	0.0827632	0.0854459	0.352843	0.0677825	0.204854	NaN	0.102777	0.0982786	1.28e-109	7411800000	0	1	1	2	2	1	1	1	2	0	1	1	1	1	3	0	1	1
	Translocon-associated protein subunit alpha	SSR1	activation of signaling protein activity involved in unfolded protein response;biological regulation;biosynthetic process;cellular biosynthetic process;cellular macromolecule biosynthetic process;cellular macromolecule metabolic process;cellular metabolic process;cellular process;cellular protein metabolic process;cotranslational protein targeting to membrane;establishment of localization;establi…		cell part;cytoplasmic part;endoplasmic reticulum;endoplasmic reticulum membrane;endoplasmic reticulum part;integral to membrane;intracellular membrane-bounded organelle;intracellular organelle;intracellular organelle part;intracellular part;intrinsic to membrane;membrane;membrane part;membrane-bounded organelle;organelle;organelle membrane;organelle part	0.201106	0.276029	0.280617	0.132291	NaN	NaN	0.10545	0.0845006	0.376881	0.199327	NaN	NaN	0.193834	0.0871006	0.134334	0.143564	NaN	NaN	5.22e-54	6747500000	2	1	1	1	0	0	3	2	1	1	0	0	3	2	1	2	0	0
[truncated: 759 more rows]
